# Supplementary material for: Combined crystal structure prediction and high-pressure crystallization in rational pharmaceutical polymorph screening
Source: Nat Commun. 2015 Jul 22;6:7793. doi: 10.1038/ncomms8793 (PMC4525153; doi:10.1038/ncomms8793)
Supplement: Supplementary Data 4 — CIF file for Form B at 100 K [file ncomms8793-s5.cif]

 
data_FormB_100K 
 
_audit_creation_method            SHELXL-97 
_chemical_name_systematic 
; 
S-[2-({[1-(2-ethylbutyl)cyclohexyl]carbonyl}amino)phenyl] 2-methylpropanethioate 
; 
_chemical_name_common             Dalcetrapib 
_chemical_melting_point           ? 
_chemical_formula_moiety          
'C23 H35 N O2 S'
_chemical_formula_sum 
 'C23 H35 N O2 S' 
_chemical_formula_weight          389.58 
 
loop_ 
 _atom_type_symbol 
 _atom_type_description 
 _atom_type_scat_dispersion_real 
 _atom_type_scat_dispersion_imag 
 _atom_type_scat_source 
 'C'  'C'   0.0181   0.0091 
 'International Tables Vol C Tables 4.2.6.8 and 6.1.1.4' 
 'H'  'H'   0.0000   0.0000 
 'International Tables Vol C Tables 4.2.6.8 and 6.1.1.4' 
 'N'  'N'   0.0311   0.0180 
 'International Tables Vol C Tables 4.2.6.8 and 6.1.1.4' 
 'O'  'O'   0.0492   0.0322 
 'International Tables Vol C Tables 4.2.6.8 and 6.1.1.4' 
 'S'  'S'   0.3331   0.5567 
 'International Tables Vol C Tables 4.2.6.8 and 6.1.1.4' 
 
_symmetry_cell_setting           'Monoclinic'
_symmetry_space_group_name_H-M   'P2(1)/c  '
 
loop_ 
 _symmetry_equiv_pos_as_xyz 
 'x, y, z' 
 '-x, y+1/2, -z+1/2' 
 '-x, -y, -z' 
 'x, -y-1/2, z-1/2' 
 
_cell_length_a                    10.697(2) 
_cell_length_b                    9.840(2) 
_cell_length_c                    20.854(4) 
_cell_angle_alpha                 90.00 
_cell_angle_beta                  90.15(3) 
_cell_angle_gamma                 90.00 
_cell_volume                      2194.9(8) 
_cell_formula_units_Z             4 
_cell_measurement_temperature     100(2) 
_cell_measurement_reflns_used     14955 
_cell_measurement_theta_min       4.13 
_cell_measurement_theta_max       57.96
 
_exptl_crystal_description        block 
_exptl_crystal_colour             colourless 
_exptl_crystal_size_max           0.50 
_exptl_crystal_size_mid           0.40 
_exptl_crystal_size_min           0.40 
_exptl_crystal_density_meas       ? 
_exptl_crystal_density_diffrn     1.179 
_exptl_crystal_density_method     'not measured' 
_exptl_crystal_F_000              848 
_exptl_absorpt_coefficient_mu     1.429 
_exptl_absorpt_correction_type    'multi-scan'
_exptl_absorpt_correction_T_min   0.50161 
_exptl_absorpt_correction_T_max   1.00000 
_exptl_absorpt_process_details
;
CrysAlisPro, Oxford Diffraction Ltd.,
Version 1.171.34.44 (release 25-10-2010 CrysAlis171 .NET)
(compiled Oct 25 2010,18:11:34)
Empirical absorption correction using spherical harmonics,
 implemented in SCALE3 ABSPACK scaling algorithm.
;

_exptl_special_details 
; 
Form B measured at 100 K from a fragment of form A subsequent
to the A--> B low-temperature phase transition.
; 
 
_diffrn_ambient_temperature       100(2) 
_diffrn_radiation_wavelength      1.54178 
_diffrn_radiation_type            CuK\a 
_diffrn_radiation_source          'Enhance Ultra (Cu) X-ray Source' 
_diffrn_radiation_monochromator   'mirror' 
_diffrn_measurement_device_type   'Goniometer Xcalibur, detector: Ruby (Gemini ultra Cu)' 
_diffrn_measurement_method        '\w scans' 
_diffrn_detector_area_resol_mean  0.91 
_diffrn_reflns_number             14955 
_diffrn_reflns_av_R_equivalents   0.0522 
_diffrn_reflns_av_sigmaI/netI     0.0333 
_diffrn_reflns_limit_h_min        -10 
_diffrn_reflns_limit_h_max        11 
_diffrn_reflns_limit_k_min        -10 
_diffrn_reflns_limit_k_max        9 
_diffrn_reflns_limit_l_min        -22 
_diffrn_reflns_limit_l_max        22 
_diffrn_reflns_theta_min          4.13 
_diffrn_reflns_theta_max          57.96 
_reflns_number_total              3051 
_reflns_number_gt                 2675 
_reflns_threshold_expression      >2sigma(I) 
 
_computing_data_collection
;
CrysAlisPro, Oxford Diffraction Ltd.,
Version 1.171.34.44 (release 25-10-2010 CrysAlis171 .NET)
(compiled Oct 25 2010,18:11:34)
;
_computing_cell_refinement
;
CrysAlisPro, Oxford Diffraction Ltd.,
Version 1.171.34.44 (release 25-10-2010 CrysAlis171 .NET)
(compiled Oct 25 2010,18:11:34)
;
_computing_data_reduction
;
CrysAlisPro, Oxford Diffraction Ltd.,
Version 1.171.34.44 (release 25-10-2010 CrysAlis171 .NET)
(compiled Oct 25 2010,18:11:34)
;
_computing_structure_solution     'SHELXS-97 (Sheldrick, 1990)' 
_computing_structure_refinement   'SHELXL-97 (Sheldrick, 1997)' 
_computing_molecular_graphics     ? 
_computing_publication_material   ? 
 
_refine_special_details 
; 
Refinement of F^2^ against ALL reflections.   
All non-H-atoms were refined with anisotropic thermal parameters.
Hydrogen atoms were placed in idealised positions and refined using a
riding model with the exception of the amide (N)-H atom, for which
position and an isotropic displacement parameter were freely refined. 

The following is the output of checkCIF/PLATON routine on the .cif and .fcf
files:

THETM01_ALERT_3_A  The value of sine(theta_max)/wavelength is less than 0.550
            Calculated sin(theta_max)/wavelength =    0.5498
The IUCr sin(theta)/lambda requirement of 0.6 has actually been reached.
Copper radiation used. 

PLAT222_ALERT_3_C Large Non-Solvent    H  Uiso(max)/Uiso(min) ..5.4 Ratio 
PLAT245_ALERT_2_C U(iso) H4      Smaller than U(eq) N4  by ... 0.013 AngSq 
Noted, no action taken.

; 
 
_refine_ls_structure_factor_coef  Fsqd  
_refine_ls_matrix_type            full 
_refine_ls_weighting_scheme       calc  
_refine_ls_weighting_details 
 'calc w=1/[\s^2^(Fo^2^)+(0.0557P)^2^+0.5918P] where P=(Fo^2^+2Fc^2^)/3' 
_atom_sites_solution_primary      direct 
_atom_sites_solution_secondary    difmap 
_atom_sites_solution_hydrogens    geom 
_refine_ls_hydrogen_treatment     mixed 
_refine_ls_extinction_method      none 
_refine_ls_extinction_coef        ? 
_refine_ls_number_reflns          3051 
_refine_ls_number_parameters      252 
_refine_ls_number_restraints      0 
_refine_ls_R_factor_all           0.0454 
_refine_ls_R_factor_gt            0.0391 
_refine_ls_wR_factor_ref          0.1037 
_refine_ls_wR_factor_gt           0.0986 
_refine_ls_goodness_of_fit_ref    1.052 
_refine_ls_restrained_S_all       1.052 
_refine_ls_shift/su_max           0.001 
_refine_ls_shift/su_mean          0.000 
 
loop_ 
 _atom_site_label 
 _atom_site_type_symbol 
 _atom_site_fract_x 
 _atom_site_fract_y 
 _atom_site_fract_z 
 _atom_site_U_iso_or_equiv 
 _atom_site_adp_type 
 _atom_site_occupancy 
 _atom_site_symmetry_multiplicity 
 _atom_site_calc_flag 
 _atom_site_refinement_flags 
 _atom_site_disorder_assembly 
 _atom_site_disorder_group 
S1 S 0.27394(4) 0.68001(5) 0.15845(2) 0.03072(17) Uani 1 1 d . . . 
O2 O 0.44536(12) 0.72801(12) 0.26855(6) 0.0303(3) Uani 1 1 d . . . 
O3 O 0.19350(13) 0.55368(17) 0.05293(7) 0.0497(4) Uani 1 1 d . . . 
N4 N 0.46941(15) 0.51385(17) 0.23176(7) 0.0273(4) Uani 1 1 d . . . 
C5 C -0.0396(2) 0.6974(2) 0.05418(11) 0.0458(6) Uani 1 1 d . . . 
H5A H 0.0033 0.7689 0.0300 0.069 Uiso 1 1 calc R . . 
H5B H -0.1239 0.7282 0.0654 0.069 Uiso 1 1 calc R . . 
H5C H -0.0453 0.6151 0.0279 0.069 Uiso 1 1 calc R . . 
C6 C -0.0291(2) 0.5556(3) 0.15524(12) 0.0510(6) Uani 1 1 d . . . 
H6A H -0.0332 0.4713 0.1304 0.076 Uiso 1 1 calc R . . 
H6B H -0.1139 0.5844 0.1667 0.076 Uiso 1 1 calc R . . 
H6C H 0.0197 0.5402 0.1944 0.076 Uiso 1 1 calc R . . 
C7 C 0.03343(19) 0.6665(2) 0.11509(10) 0.0380(5) Uani 1 1 d . . . 
H7 H 0.0383 0.7513 0.1414 0.046 Uiso 1 1 calc R . . 
C8 C 0.16630(19) 0.6215(2) 0.09880(10) 0.0350(5) Uani 1 1 d . . . 
C9 C 0.42059(18) 0.62446(18) 0.12869(9) 0.0282(4) Uani 1 1 d . . . 
C10 C 0.45653(19) 0.65776(19) 0.06635(9) 0.0317(5) Uani 1 1 d . . . 
H10 H 0.4030 0.7116 0.0403 0.038 Uiso 1 1 calc R . . 
C11 C 0.56978(19) 0.61275(19) 0.04226(9) 0.0333(5) Uani 1 1 d . . . 
H11 H 0.5929 0.6338 -0.0006 0.040 Uiso 1 1 calc R . . 
C12 C 0.64901(18) 0.5372(2) 0.08072(9) 0.0342(5) Uani 1 1 d . . . 
H12 H 0.7261 0.5050 0.0641 0.041 Uiso 1 1 calc R . . 
C13 C 0.61612(18) 0.50823(19) 0.14344(9) 0.0314(5) Uani 1 1 d . . . 
H13 H 0.6723 0.4588 0.1700 0.038 Uiso 1 1 calc R . . 
C14 C 0.50167(17) 0.55074(18) 0.16796(9) 0.0267(4) Uani 1 1 d . . . 
C15 C 0.44552(16) 0.60524(18) 0.27886(9) 0.0257(4) Uani 1 1 d . . . 
C16 C 0.42222(18) 0.54556(18) 0.34601(9) 0.0287(4) Uani 1 1 d . . . 
C17 C 0.34453(18) 0.41367(19) 0.34311(9) 0.0314(5) Uani 1 1 d . . . 
H17A H 0.3884 0.3467 0.3158 0.038 Uiso 1 1 calc R . . 
H17B H 0.3382 0.3749 0.3868 0.038 Uiso 1 1 calc R . . 
C18 C 0.21361(19) 0.4365(2) 0.31661(10) 0.0360(5) Uani 1 1 d . . . 
H18A H 0.1673 0.3494 0.3166 0.043 Uiso 1 1 calc R . . 
H18B H 0.2193 0.4687 0.2717 0.043 Uiso 1 1 calc R . . 
C19 C 0.14231(19) 0.5410(2) 0.35648(10) 0.0412(5) Uani 1 1 d . . . 
H19A H 0.0606 0.5600 0.3359 0.049 Uiso 1 1 calc R . . 
H19B H 0.1262 0.5034 0.3997 0.049 Uiso 1 1 calc R . . 
C20 C 0.21623(19) 0.6728(2) 0.36264(10) 0.0386(5) Uani 1 1 d . . . 
H20A H 0.1724 0.7344 0.3926 0.046 Uiso 1 1 calc R . . 
H20B H 0.2196 0.7181 0.3203 0.046 Uiso 1 1 calc R . . 
C21 C 0.34907(18) 0.6491(2) 0.38681(9) 0.0322(5) Uani 1 1 d . . . 
H21A H 0.3456 0.6160 0.4316 0.039 Uiso 1 1 calc R . . 
H21B H 0.3946 0.7366 0.3868 0.039 Uiso 1 1 calc R . . 
C22 C 0.55043(18) 0.51308(19) 0.37733(9) 0.0308(5) Uani 1 1 d . . . 
H22A H 0.5344 0.4762 0.4207 0.037 Uiso 1 1 calc R . . 
H22B H 0.5900 0.4396 0.3521 0.037 Uiso 1 1 calc R . . 
C23 C 0.64593(18) 0.6289(2) 0.38408(9) 0.0326(5) Uani 1 1 d . . . 
H23 H 0.5983 0.7163 0.3853 0.039 Uiso 1 1 calc R . . 
C24 C 0.73578(19) 0.6356(2) 0.32653(10) 0.0382(5) Uani 1 1 d . . . 
H24A H 0.7811 0.5481 0.3232 0.046 Uiso 1 1 calc R . . 
H24B H 0.6862 0.6473 0.2868 0.046 Uiso 1 1 calc R . . 
C25 C 0.8309(2) 0.7506(2) 0.33117(11) 0.0489(6) Uani 1 1 d . . . 
H25A H 0.7870 0.8377 0.3343 0.073 Uiso 1 1 calc R . . 
H25B H 0.8838 0.7504 0.2929 0.073 Uiso 1 1 calc R . . 
H25C H 0.8831 0.7376 0.3694 0.073 Uiso 1 1 calc R . . 
C26 C 0.7179(2) 0.6162(2) 0.44787(10) 0.0369(5) Uani 1 1 d . . . 
H26A H 0.7676 0.6999 0.4545 0.044 Uiso 1 1 calc R . . 
H26B H 0.6567 0.6103 0.4833 0.044 Uiso 1 1 calc R . . 
C27 C 0.8049(2) 0.4946(2) 0.45180(10) 0.0406(5) Uani 1 1 d . . . 
H27A H 0.7575 0.4112 0.4433 0.061 Uiso 1 1 calc R . . 
H27B H 0.8418 0.4898 0.4948 0.061 Uiso 1 1 calc R . . 
H27C H 0.8714 0.5042 0.4199 0.061 Uiso 1 1 calc R . . 
H4 H 0.4848(16) 0.436(2) 0.2409(8) 0.014(5) Uiso 1 1 d . . . 
 
loop_ 
 _atom_site_aniso_label 
 _atom_site_aniso_U_11 
 _atom_site_aniso_U_22 
 _atom_site_aniso_U_33 
 _atom_site_aniso_U_23 
 _atom_site_aniso_U_13 
 _atom_site_aniso_U_12 
S1 0.0269(3) 0.0348(3) 0.0305(3) -0.0009(2) 0.0023(2) 0.0022(2) 
O2 0.0339(8) 0.0259(8) 0.0311(7) 0.0001(5) 0.0032(6) -0.0005(6) 
O3 0.0360(9) 0.0681(10) 0.0451(9) -0.0218(8) 0.0022(7) -0.0032(8) 
N4 0.0310(9) 0.0218(9) 0.0290(9) 0.0021(7) 0.0048(7) 0.0021(7) 
C5 0.0365(13) 0.0486(13) 0.0523(14) 0.0042(11) -0.0050(10) -0.0016(10) 
C6 0.0321(12) 0.0654(15) 0.0555(15) 0.0111(12) 0.0069(11) 0.0033(11) 
C7 0.0300(11) 0.0405(12) 0.0434(12) -0.0039(9) 0.0002(9) 0.0005(9) 
C8 0.0302(11) 0.0400(12) 0.0347(12) 0.0007(10) 0.0022(9) -0.0034(9) 
C9 0.0280(10) 0.0279(10) 0.0288(10) -0.0043(8) 0.0042(8) -0.0038(8) 
C10 0.0349(11) 0.0306(10) 0.0297(11) 0.0009(8) 0.0003(9) -0.0044(9) 
C11 0.0365(12) 0.0344(11) 0.0292(11) -0.0038(8) 0.0085(9) -0.0100(9) 
C12 0.0281(11) 0.0369(11) 0.0378(12) -0.0066(9) 0.0112(9) -0.0064(9) 
C13 0.0281(11) 0.0302(11) 0.0359(11) -0.0023(8) 0.0032(9) -0.0027(8) 
C14 0.0277(10) 0.0255(10) 0.0271(10) -0.0030(8) 0.0047(8) -0.0033(8) 
C15 0.0211(10) 0.0269(11) 0.0291(10) 0.0003(8) 0.0007(8) -0.0013(8) 
C16 0.0284(10) 0.0295(10) 0.0281(10) 0.0016(8) 0.0037(8) 0.0008(8) 
C17 0.0346(11) 0.0303(10) 0.0293(10) 0.0024(8) 0.0059(9) -0.0020(8) 
C18 0.0345(11) 0.0401(11) 0.0334(11) 0.0035(9) 0.0037(9) -0.0079(9) 
C19 0.0304(11) 0.0530(13) 0.0403(12) 0.0050(10) 0.0056(9) 0.0005(10) 
C20 0.0355(12) 0.0411(12) 0.0391(12) 0.0002(9) 0.0088(9) 0.0057(9) 
C21 0.0342(11) 0.0345(11) 0.0278(10) 0.0002(8) 0.0065(8) -0.0002(9) 
C22 0.0310(11) 0.0316(10) 0.0299(11) 0.0028(8) 0.0017(8) 0.0015(8) 
C23 0.0311(11) 0.0312(10) 0.0354(11) -0.0002(8) 0.0009(9) 0.0011(9) 
C24 0.0328(12) 0.0449(12) 0.0370(12) 0.0047(9) -0.0006(9) -0.0010(9) 
C25 0.0407(13) 0.0522(14) 0.0539(14) 0.0124(11) 0.0006(11) -0.0087(11) 
C26 0.0354(12) 0.0409(12) 0.0344(11) -0.0058(9) 0.0006(9) -0.0001(9) 
C27 0.0373(12) 0.0500(13) 0.0346(12) 0.0010(9) -0.0019(10) 0.0030(10) 
 
_geom_special_details 
; 
 All esds (except the esd in the dihedral angle between two l.s. planes) 
 are estimated using the full covariance matrix.  The cell esds are taken 
 into account individually in the estimation of esds in distances, angles 
 and torsion angles; correlations between esds in cell parameters are only 
 used when they are defined by crystal symmetry.  An approximate (isotropic) 
 treatment of cell esds is used for estimating esds involving l.s. planes. 
; 
 
loop_ 
 _geom_bond_atom_site_label_1 
 _geom_bond_atom_site_label_2 
 _geom_bond_distance 
 _geom_bond_site_symmetry_2 
 _geom_bond_publ_flag 
S1 C9 1.7748(19) . ? 
S1 C8 1.788(2) . ? 
O2 C15 1.227(2) . ? 
O3 C8 1.203(2) . ? 
N4 C15 1.357(2) . ? 
N4 C14 1.422(2) . ? 
N4 H4 0.805(19) . ? 
C5 C7 1.520(3) . ? 
C5 H5A 0.9800 . ? 
C5 H5B 0.9800 . ? 
C5 H5C 0.9800 . ? 
C6 C7 1.530(3) . ? 
C6 H6A 0.9800 . ? 
C6 H6B 0.9800 . ? 
C6 H6C 0.9800 . ? 
C7 C8 1.528(3) . ? 
C7 H7 1.0000 . ? 
C9 C14 1.395(3) . ? 
C9 C10 1.396(3) . ? 
C10 C11 1.385(3) . ? 
C10 H10 0.9500 . ? 
C11 C12 1.382(3) . ? 
C11 H11 0.9500 . ? 
C12 C13 1.385(3) . ? 
C12 H12 0.9500 . ? 
C13 C14 1.392(3) . ? 
C13 H13 0.9500 . ? 
C15 C16 1.539(3) . ? 
C16 C21 1.542(3) . ? 
C16 C17 1.542(3) . ? 
C16 C22 1.551(3) . ? 
C17 C18 1.521(3) . ? 
C17 H17A 0.9900 . ? 
C17 H17B 0.9900 . ? 
C18 C19 1.527(3) . ? 
C18 H18A 0.9900 . ? 
C18 H18B 0.9900 . ? 
C19 C20 1.524(3) . ? 
C19 H19A 0.9900 . ? 
C19 H19B 0.9900 . ? 
C20 C21 1.525(3) . ? 
C20 H20A 0.9900 . ? 
C20 H20B 0.9900 . ? 
C21 H21A 0.9900 . ? 
C21 H21B 0.9900 . ? 
C22 C23 1.537(3) . ? 
C22 H22A 0.9900 . ? 
C22 H22B 0.9900 . ? 
C23 C26 1.540(3) . ? 
C23 C24 1.541(3) . ? 
C23 H23 1.0000 . ? 
C24 C25 1.525(3) . ? 
C24 H24A 0.9900 . ? 
C24 H24B 0.9900 . ? 
C25 H25A 0.9800 . ? 
C25 H25B 0.9800 . ? 
C25 H25C 0.9800 . ? 
C26 C27 1.518(3) . ? 
C26 H26A 0.9900 . ? 
C26 H26B 0.9900 . ? 
C27 H27A 0.9800 . ? 
C27 H27B 0.9800 . ? 
C27 H27C 0.9800 . ? 
 
loop_ 
 _geom_angle_atom_site_label_1 
 _geom_angle_atom_site_label_2 
 _geom_angle_atom_site_label_3 
 _geom_angle 
 _geom_angle_site_symmetry_1 
 _geom_angle_site_symmetry_3 
 _geom_angle_publ_flag 
C9 S1 C8 103.05(9) . . ? 
C15 N4 C14 123.69(16) . . ? 
C15 N4 H4 119.8(12) . . ? 
C14 N4 H4 114.5(12) . . ? 
C7 C5 H5A 109.5 . . ? 
C7 C5 H5B 109.5 . . ? 
H5A C5 H5B 109.5 . . ? 
C7 C5 H5C 109.5 . . ? 
H5A C5 H5C 109.5 . . ? 
H5B C5 H5C 109.5 . . ? 
C7 C6 H6A 109.5 . . ? 
C7 C6 H6B 109.5 . . ? 
H6A C6 H6B 109.5 . . ? 
C7 C6 H6C 109.5 . . ? 
H6A C6 H6C 109.5 . . ? 
H6B C6 H6C 109.5 . . ? 
C5 C7 C8 110.39(18) . . ? 
C5 C7 C6 112.06(18) . . ? 
C8 C7 C6 108.88(17) . . ? 
C5 C7 H7 108.5 . . ? 
C8 C7 H7 108.5 . . ? 
C6 C7 H7 108.5 . . ? 
O3 C8 C7 124.38(19) . . ? 
O3 C8 S1 125.12(16) . . ? 
C7 C8 S1 110.48(15) . . ? 
C14 C9 C10 119.77(17) . . ? 
C14 C9 S1 120.24(14) . . ? 
C10 C9 S1 119.96(15) . . ? 
C11 C10 C9 120.41(19) . . ? 
C11 C10 H10 119.8 . . ? 
C9 C10 H10 119.8 . . ? 
C12 C11 C10 119.79(18) . . ? 
C12 C11 H11 120.1 . . ? 
C10 C11 H11 120.1 . . ? 
C11 C12 C13 120.11(18) . . ? 
C11 C12 H12 119.9 . . ? 
C13 C12 H12 119.9 . . ? 
C12 C13 C14 120.72(19) . . ? 
C12 C13 H13 119.6 . . ? 
C14 C13 H13 119.6 . . ? 
C13 C14 C9 119.12(17) . . ? 
C13 C14 N4 118.86(17) . . ? 
C9 C14 N4 122.00(17) . . ? 
O2 C15 N4 121.73(17) . . ? 
O2 C15 C16 122.33(16) . . ? 
N4 C15 C16 115.92(16) . . ? 
C15 C16 C21 109.50(15) . . ? 
C15 C16 C17 111.96(15) . . ? 
C21 C16 C17 107.65(15) . . ? 
C15 C16 C22 108.46(15) . . ? 
C21 C16 C22 110.69(15) . . ? 
C17 C16 C22 108.60(15) . . ? 
C18 C17 C16 112.66(16) . . ? 
C18 C17 H17A 109.1 . . ? 
C16 C17 H17A 109.1 . . ? 
C18 C17 H17B 109.1 . . ? 
C16 C17 H17B 109.1 . . ? 
H17A C17 H17B 107.8 . . ? 
C17 C18 C19 111.25(17) . . ? 
C17 C18 H18A 109.4 . . ? 
C19 C18 H18A 109.4 . . ? 
C17 C18 H18B 109.4 . . ? 
C19 C18 H18B 109.4 . . ? 
H18A C18 H18B 108.0 . . ? 
C20 C19 C18 111.03(17) . . ? 
C20 C19 H19A 109.4 . . ? 
C18 C19 H19A 109.4 . . ? 
C20 C19 H19B 109.4 . . ? 
C18 C19 H19B 109.4 . . ? 
H19A C19 H19B 108.0 . . ? 
C19 C20 C21 112.35(17) . . ? 
C19 C20 H20A 109.1 . . ? 
C21 C20 H20A 109.1 . . ? 
C19 C20 H20B 109.1 . . ? 
C21 C20 H20B 109.1 . . ? 
H20A C20 H20B 107.9 . . ? 
C20 C21 C16 113.13(16) . . ? 
C20 C21 H21A 109.0 . . ? 
C16 C21 H21A 109.0 . . ? 
C20 C21 H21B 109.0 . . ? 
C16 C21 H21B 109.0 . . ? 
H21A C21 H21B 107.8 . . ? 
C23 C22 C16 118.21(15) . . ? 
C23 C22 H22A 107.8 . . ? 
C16 C22 H22A 107.8 . . ? 
C23 C22 H22B 107.8 . . ? 
C16 C22 H22B 107.8 . . ? 
H22A C22 H22B 107.1 . . ? 
C22 C23 C26 110.46(16) . . ? 
C22 C23 C24 112.10(16) . . ? 
C26 C23 C24 111.40(17) . . ? 
C22 C23 H23 107.5 . . ? 
C26 C23 H23 107.5 . . ? 
C24 C23 H23 107.5 . . ? 
C25 C24 C23 113.58(18) . . ? 
C25 C24 H24A 108.9 . . ? 
C23 C24 H24A 108.9 . . ? 
C25 C24 H24B 108.9 . . ? 
C23 C24 H24B 108.9 . . ? 
H24A C24 H24B 107.7 . . ? 
C24 C25 H25A 109.5 . . ? 
C24 C25 H25B 109.5 . . ? 
H25A C25 H25B 109.5 . . ? 
C24 C25 H25C 109.5 . . ? 
H25A C25 H25C 109.5 . . ? 
H25B C25 H25C 109.5 . . ? 
C27 C26 C23 114.54(16) . . ? 
C27 C26 H26A 108.6 . . ? 
C23 C26 H26A 108.6 . . ? 
C27 C26 H26B 108.6 . . ? 
C23 C26 H26B 108.6 . . ? 
H26A C26 H26B 107.6 . . ? 
C26 C27 H27A 109.5 . . ? 
C26 C27 H27B 109.5 . . ? 
H27A C27 H27B 109.5 . . ? 
C26 C27 H27C 109.5 . . ? 
H27A C27 H27C 109.5 . . ? 
H27B C27 H27C 109.5 . . ? 
 
loop_ 
 _geom_torsion_atom_site_label_1 
 _geom_torsion_atom_site_label_2 
 _geom_torsion_atom_site_label_3 
 _geom_torsion_atom_site_label_4 
 _geom_torsion 
 _geom_torsion_site_symmetry_1 
 _geom_torsion_site_symmetry_2 
 _geom_torsion_site_symmetry_3 
 _geom_torsion_site_symmetry_4 
 _geom_torsion_publ_flag 
C5 C7 C8 O3 -36.1(3) . . . . ? 
C6 C7 C8 O3 87.3(3) . . . . ? 
C5 C7 C8 S1 145.47(15) . . . . ? 
C6 C7 C8 S1 -91.11(18) . . . . ? 
C9 S1 C8 O3 4.2(2) . . . . ? 
C9 S1 C8 C7 -177.40(14) . . . . ? 
C8 S1 C9 C14 -128.65(16) . . . . ? 
C8 S1 C9 C10 53.10(17) . . . . ? 
C14 C9 C10 C11 3.0(3) . . . . ? 
S1 C9 C10 C11 -178.79(14) . . . . ? 
C9 C10 C11 C12 -1.6(3) . . . . ? 
C10 C11 C12 C13 -0.9(3) . . . . ? 
C11 C12 C13 C14 2.1(3) . . . . ? 
C12 C13 C14 C9 -0.7(3) . . . . ? 
C12 C13 C14 N4 177.35(16) . . . . ? 
C10 C9 C14 C13 -1.8(3) . . . . ? 
S1 C9 C14 C13 179.94(14) . . . . ? 
C10 C9 C14 N4 -179.79(16) . . . . ? 
S1 C9 C14 N4 2.0(2) . . . . ? 
C15 N4 C14 C13 120.0(2) . . . . ? 
C15 N4 C14 C9 -62.0(2) . . . . ? 
C14 N4 C15 O2 3.0(3) . . . . ? 
C14 N4 C15 C16 -175.44(16) . . . . ? 
O2 C15 C16 C21 23.1(2) . . . . ? 
N4 C15 C16 C21 -158.44(16) . . . . ? 
O2 C15 C16 C17 142.43(17) . . . . ? 
N4 C15 C16 C17 -39.1(2) . . . . ? 
O2 C15 C16 C22 -97.8(2) . . . . ? 
N4 C15 C16 C22 80.68(19) . . . . ? 
C15 C16 C17 C18 -63.6(2) . . . . ? 
C21 C16 C17 C18 56.8(2) . . . . ? 
C22 C16 C17 C18 176.63(15) . . . . ? 
C16 C17 C18 C19 -57.9(2) . . . . ? 
C17 C18 C19 C20 54.0(2) . . . . ? 
C18 C19 C20 C21 -52.5(2) . . . . ? 
C19 C20 C21 C16 54.5(2) . . . . ? 
C15 C16 C21 C20 67.1(2) . . . . ? 
C17 C16 C21 C20 -54.8(2) . . . . ? 
C22 C16 C21 C20 -173.38(16) . . . . ? 
C15 C16 C22 C23 56.7(2) . . . . ? 
C21 C16 C22 C23 -63.4(2) . . . . ? 
C17 C16 C22 C23 178.63(16) . . . . ? 
C16 C22 C23 C26 142.45(17) . . . . ? 
C16 C22 C23 C24 -92.7(2) . . . . ? 
C22 C23 C24 C25 179.26(17) . . . . ? 
C26 C23 C24 C25 -56.4(2) . . . . ? 
C22 C23 C26 C27 68.1(2) . . . . ? 
C24 C23 C26 C27 -57.2(2) . . . . ? 
 
_diffrn_measured_fraction_theta_max    0.999 
_diffrn_reflns_theta_full              57.96 
_diffrn_measured_fraction_theta_full   0.999 
_refine_diff_density_max    0.170 
_refine_diff_density_min   -0.261 
_refine_diff_density_rms    0.043 
