# Supplementary material for: Combined crystal structure prediction and high-pressure crystallization in rational pharmaceutical polymorph screening
Source: Nat Commun. 2015 Jul 22;6:7793. doi: 10.1038/ncomms8793 (PMC4525153; doi:10.1038/ncomms8793)
Supplement: Supplementary Data 6 — Predicted structure 2 [file ncomms8793-s7.cif]

##############################################
# Avant-garde Materials Simulation           #
##############################################

data_
_symmetry_cell_setting monoclinic
_symmetry_space_group_name_H-M 'P 2_1/c'
_symmetry_Int_Tables_number 14
loop_
_symmetry_equiv_pos_site_id
_symmetry_equiv_pos_as_xyz
1 x,y,z
2 -x,y+1/2,-z+1/2
3 -x,-y,-z
4 x,-y+1/2,z+1/2
_cell_length_a 21.594592468553213
_cell_length_b 10.331399057462486
_cell_length_c 9.473566071347667
_cell_angle_alpha 90.000000000000000
_cell_angle_beta 96.655280218325032
_cell_angle_gamma 90.000000000000000
loop_
_atom_site_label
_atom_site_type_symbol
_atom_site_fract_x
_atom_site_fract_y
_atom_site_fract_z
C0_0 C -0.293372801796712 0.535725451329683 0.369569135027372
C1_0 C -0.297232810434514 0.664575518756940 0.323043818749520
C3_0 C -0.338417403058314 0.445631061239085 0.317661809231503
H0_0 H -0.255580539289890 0.508038174122209 0.449005753195361
C2_0 C -0.346991234752913 0.701512285723893 0.220845644773135
N0_0 N -0.252591227407696 0.755420225478314 0.386915935148118
C4_0 C -0.386289434794193 0.480997191920645 0.213074968778182
H1_0 H -0.336385711015077 0.347963517979919 0.359413978119632
C5_0 C -0.389862443544601 0.608128150835083 0.163374643480360
S0_0 S -0.359566161390070 0.865783012804246 0.167184123104112
C6_0 C -0.213837915310657 0.827569754008581 0.313636972960023
H4_0 H -0.243212285754606 0.749147849029601 0.495030891053734
H2_0 H -0.421227425269212 0.410969197932907 0.172568391451240
H3_0 H -0.426552980026514 0.637048101447104 0.081757234623841
C7_0 C -0.430411933750940 0.904561083981164 0.244264248639128
C9_0 C -0.168299008745976 0.921238589385183 0.402688388423040
O0_0 O -0.214601166341117 0.818042960109771 0.182108362011229
C8_0 C -0.453010710248022 1.044148034522044 0.217604267976981
O1_0 O -0.457582876805246 0.828698130309530 0.315146941839304
C12_0 C -0.113843907562680 0.839633747593326 0.482785121048547
C18_0 C -0.142574431922436 1.021639468398057 0.302052959353213
C19_0 C -0.201760722577407 0.996953273416554 0.515143649411780
C10_0 C -0.442320771131325 1.118925462240181 0.359662505875035
C11_0 C -0.426108400886336 1.118559355176462 0.098322736236505
H5_0 H -0.503485567947408 1.035184892515819 0.189337435801200
C13_0 C -0.070081141428920 0.765786719589953 0.389631081917880
H12_0 H -0.134164962651987 0.772284993811318 0.553317404076317
H13_0 H -0.085717954545646 0.906913130262447 0.553245850186372
C21_0 C -0.192478180160515 1.116223469230198 0.233960462699257
H25_0 H -0.120229950080931 0.972288525990002 0.219655777374545
H26_0 H -0.106183002542026 1.077093573450162 0.366048203290324
C20_0 C -0.251950583724273 1.092060101208438 0.448604901293111
H27_0 H -0.165630149891062 1.052256905382938 0.580326852232658
H28_0 H -0.221506037180932 0.930553499317988 0.587986723431011
H6_0 H -0.461299433569424 1.216271866999942 0.343717777957451
H7_0 H -0.392628877943983 1.125820160086850 0.397689599205914
H8_0 H -0.465710424808089 1.071338647092331 0.441559770235973
H9_0 H -0.431940031605778 1.066038372954200 -0.002358619506381
H10_0 H -0.376467682260605 1.140297721714629 0.124567738371050
H11_0 H -0.451067737062316 1.210193867446475 0.083132426018992
C14_0 C -0.060474555683434 0.622393693931019 0.435694108180776
C15_0 C -0.007382591825186 0.839848284737553 0.390104391269180
H14_0 H -0.092270159902007 0.763910639551064 0.279479269435843
C22_0 C -0.224736714368783 1.188088978144217 0.347376386914756
H31_0 H -0.227471847025859 1.062453528278050 0.164382008410967
H32_0 H -0.171229796982376 1.185475324976252 0.166508837410637
H29_0 H -0.271994408186887 1.143774319246518 0.533703202434278
H30_0 H -0.290129883634634 1.037278564780945 0.389937708690135
C16_0 C -0.120506337471477 0.540734475790497 0.417724032429646
H15_0 H -0.039303137572231 0.618079764170535 0.546674408024486
H16_0 H -0.026750442734951 0.577548702738123 0.372876736442553
C17_0 C 0.040967726547329 0.777278636841610 0.304495632082589
H17_0 H 0.013438584257029 0.852655792821216 0.500461389906351
H18_0 H -0.017515115573776 0.937827863889621 0.349591458528042
H33_0 H -0.261234434507921 1.250731233782254 0.295296598998295
H34_0 H -0.191043502596209 1.252063054722684 0.409022520017512
H19_0 H -0.153958376183253 0.573352785830117 0.488062552237111
H20_0 H -0.110287593500572 0.438787237148241 0.442048258705792
H21_0 H -0.143357818021927 0.546119807751712 0.308626843170176
H22_0 H 0.080062212717354 0.842993724886621 0.295648922360053
H23_0 H 0.020616440875567 0.753402617138668 0.196526302361775
H24_0 H 0.060040817555959 0.688033660266524 0.353840512307817
#END
