# Supplementary material for: Combined crystal structure prediction and high-pressure crystallization in rational pharmaceutical polymorph screening
Source: Nat Commun. 2015 Jul 22;6:7793. doi: 10.1038/ncomms8793 (PMC4525153; doi:10.1038/ncomms8793)
Supplement: Supplementary Data 13 — Predicted structure 9 [file ncomms8793-s14.cif]

##############################################
# Avant-garde Materials Simulation           #
##############################################

data_
_symmetry_cell_setting monoclinic
_symmetry_space_group_name_H-M 'P 2_1/c'
_symmetry_Int_Tables_number 14
loop_
_symmetry_equiv_pos_site_id
_symmetry_equiv_pos_as_xyz
1 x,y,z
2 -x,y+1/2,-z+1/2
3 -x,-y,-z
4 x,-y+1/2,z+1/2
_cell_length_a 21.053304102319395
_cell_length_b 10.321282138292167
_cell_length_c 9.687841100505398
_cell_angle_alpha 90.000000000000000
_cell_angle_beta 89.108163326595204
_cell_angle_gamma 90.000000000000000
loop_
_atom_site_label
_atom_site_type_symbol
_atom_site_fract_x
_atom_site_fract_y
_atom_site_fract_z
C0_0 C -0.704847288400329 0.475097209561435 0.326878799612945
C1_0 C -0.702088953642256 0.345377123730718 0.283972172231560
C3_0 C -0.660282439911997 0.564854415859366 0.278723761909854
H0_0 H -0.741752838113790 0.504071830937248 0.399665709781914
C2_0 C -0.653334018982146 0.306524867396104 0.191006982536272
N0_0 N -0.747677642324635 0.257035124997228 0.340344294239325
C4_0 C -0.613624053128615 0.527650763224122 0.182751459422364
H1_0 H -0.661841011015256 0.663716703379999 0.316234386378289
C5_0 C -0.610797798062303 0.399309251563111 0.138032892237286
S0_0 S -0.641708111654040 0.141430350682663 0.141562555377249
C6_0 C -0.786806691450343 0.180282685097657 0.263442413489056
H4_0 H -0.757511235968449 0.267251679644715 0.443328257833570
H2_0 H -0.578893760152184 0.597142832703310 0.145380387955320
H3_0 H -0.574935485824064 0.369034093649497 0.063363390961876
C7_0 C -0.569846531926565 0.099824581252012 0.232092729036450
C9_0 C -0.835033288193645 0.095674172185001 0.345784822635075
O0_0 O -0.783698641856875 0.178981256255617 0.134751381983253
C8_0 C -0.547317112943999 -0.040033153689192 0.208010654288653
O1_0 O -0.542208771761421 0.173627590392652 0.309987015388968
C12_0 C -0.887462291741957 0.181581688856120 0.417693924384316
C18_0 C -0.866318061602626 -0.003510347225866 0.247162626663558
C19_0 C -0.800128959616792 0.018761543353853 0.461996846777474
C10_0 C -0.559474870537426 -0.117679225230703 0.342457260583555
C11_0 C -0.574051375997424 -0.110611057671638 0.081816939283605
H5_0 H -0.495767746811803 -0.031522941868629 0.193779205100457
C13_0 C -0.933397665312581 0.264478738568591 0.330720419733339
H12_0 H -0.865094233132815 0.244139602405318 0.493743512212493
H13_0 H -0.916111620342106 0.112744022826619 0.477374731072398
C21_0 C -0.820663822298693 -0.109457868720973 0.192758991668947
H25_0 H -0.887560994456554 0.047256374037240 0.160601619662673
H26_0 H -0.905357964557501 -0.049621996701919 0.305098120925874
C20_0 C -0.752689455254528 -0.082390271558272 0.405079600641024
H27_0 H -0.836761118471795 -0.031396984547391 0.523527235494227
H28_0 H -0.776557544644102 0.084915591410155 0.532861787938475
H6_0 H -0.541091465489496 -0.215760401182409 0.329441122547734
H7_0 H -0.610253212971296 -0.122772537553731 0.367581011903915
H8_0 H -0.535503337024191 -0.072747306448427 0.429246202386406
H9_0 H -0.568054059445540 -0.054336292707410 -0.012964185698764
H10_0 H -0.624599865185433 -0.133472449540197 0.094572855491484
H11_0 H -0.548271635307031 -0.201641442386363 0.068770501380653
C14_0 C -0.902446248102142 0.386737192412013 0.265799752830364
C15_0 C -0.992471488659060 0.302406317754729 0.420150736577601
H14_0 H -0.950631766395247 0.205311835463026 0.244814460525637
C22_0 C -0.786435132890580 -0.179667300832418 0.310465474648664
H31_0 H -0.785176595944030 -0.065190913675252 0.123714662359034
H32_0 H -0.847182046563097 -0.178987488295692 0.130724547652564
H29_0 H -0.730273400155496 -0.132313947460766 0.491617678571678
H30_0 H -0.714461717453059 -0.033160716967513 0.347383125480839
C16_0 C -0.880623375490959 0.491874314296276 0.366836623142024
H15_0 H -0.936900623971137 0.429407262889595 0.195327253199972
H16_0 H -0.862054236370271 0.357943765029032 0.201265390490816
C17_0 C -1.038837141476030 0.190743346928368 0.451278893988883
H17_0 H -1.018269095488660 0.379560301220833 0.367032052422210
H18_0 H -0.976615129289270 0.344887582247538 0.517595978716243
H33_0 H -0.752858947257221 -0.250137635346121 0.267054825030412
H34_0 H -0.820935333504195 -0.235206820820314 0.372654318254639
H19_0 H -0.856522927698879 0.569878692025507 0.310327997241334
H20_0 H -0.847280935939864 0.453766011618743 0.441855142435242
H21_0 H -0.920429206148827 0.534929177978875 0.424238190743662
H22_0 H -1.078483583715696 0.223519943274108 0.516654237002439
H23_0 H -1.015992209954357 0.110740221182887 0.505508119899587
H24_0 H -1.058616370532158 0.151809240528522 0.356037224247256
#END
