# Supplementary material for: Combined crystal structure prediction and high-pressure crystallization in rational pharmaceutical polymorph screening
Source: Nat Commun. 2015 Jul 22;6:7793. doi: 10.1038/ncomms8793 (PMC4525153; doi:10.1038/ncomms8793)
Supplement: Supplementary Data 18 — Predicted structure 14 [file ncomms8793-s19.cif]

##############################################
# Avant-garde Materials Simulation           #
##############################################

data_
_symmetry_cell_setting monoclinic
_symmetry_space_group_name_H-M 'P 2_1/c'
_symmetry_Int_Tables_number 14
loop_
_symmetry_equiv_pos_site_id
_symmetry_equiv_pos_as_xyz
1 x,y,z
2 -x,y+1/2,-z+1/2
3 -x,-y,-z
4 x,-y+1/2,z+1/2
_cell_length_a 22.734660227197534
_cell_length_b 9.973320735052400
_cell_length_c 9.366485518818125
_cell_angle_alpha 90.000000000000000
_cell_angle_beta 91.855003514423530
_cell_angle_gamma 90.000000000000000
loop_
_atom_site_label
_atom_site_type_symbol
_atom_site_fract_x
_atom_site_fract_y
_atom_site_fract_z
C0_0 C -0.287946637974441 0.464040769742811 0.398652016363833
C1_0 C -0.287469848264357 0.327586287042864 0.363371285267657
C3_0 C -0.332087203733718 0.548394836765753 0.343425758238881
H0_0 H -0.253714830288117 0.502529237598919 0.470657625712041
C2_0 C -0.332296118741389 0.276442296664674 0.270335873424799
N0_0 N -0.243125924221964 0.243248779755518 0.426972628913683
C4_0 C -0.374904802297221 0.498833778111749 0.247152421764586
H1_0 H -0.332770041366341 0.653011195371261 0.374705389325733
C5_0 C -0.374735935829915 0.363437547607808 0.209994905007132
S0_0 S -0.337443318610456 0.102031266869187 0.230187579547893
C6_0 C -0.205385749964977 0.166535154460399 0.350388205563799
H4_0 H -0.234818816285204 0.255910260262141 0.534121181802940
H2_0 H -0.408449594303795 0.564608619850124 0.201355614421232
H3_0 H -0.407813550179139 0.324470560370171 0.135182219191024
C7_0 C -0.405401275774500 0.053601545538764 0.309617115799061
C9_0 C -0.162301089699250 0.073863278119309 0.436782168128400
O0_0 O -0.205822470448219 0.170717183766632 0.217146738744485
C8_0 C -0.421632514977828 -0.091534006419030 0.271418443545838
O1_0 O -0.436230265968997 0.127219324546411 0.380013560496192
C12_0 C -0.111730363885652 0.161334749048629 0.506111706106095
C18_0 C -0.194235191412974 -0.001167482184189 0.558762629244284
C19_0 C -0.136789314242112 -0.032891999420475 0.335075142323815
C10_0 C -0.441186176442895 -0.169038513410612 0.403772660819694
C11_0 C -0.470646807000903 -0.085590977978234 0.153139573186863
H5_0 H -0.382910644962863 -0.140779907223106 0.227830074156262
C13_0 C -0.070277447948312 0.236399697717872 0.402900261281371
H12_0 H -0.085159002607202 0.094006492430554 0.574712431327940
H13_0 H -0.131672054136004 0.232438007082842 0.578589735175973
C21_0 C -0.240539695853468 -0.103596336561414 0.504505786788410
H25_0 H -0.213728602370057 0.069859489112939 0.632529069442208
H26_0 H -0.160048660311005 -0.055020384309189 0.621054940439752
C20_0 C -0.182778108662001 -0.134608378299086 0.278426532521313
H27_0 H -0.102344189945476 -0.087079098018265 0.396114767485737
H28_0 H -0.115574532631421 0.015892488776302 0.246144171956591
H6_0 H -0.455666844683396 -0.269602468753888 0.372483778276618
H7_0 H -0.477800796147704 -0.118774464083699 0.454246037404484
H8_0 H -0.405016721042816 -0.179205949853102 0.483028579362618
H9_0 H -0.487850937223089 -0.185630662320468 0.129720950303143
H10_0 H -0.453887904922283 -0.042106189816666 0.055479899897731
H11_0 H -0.507169604064577 -0.024117765617897 0.188283937836181
C14_0 C -0.011134148934124 0.159397527704391 0.392460078394185
C15_0 C -0.061148344428252 0.384957149741003 0.446932364517656
H14_0 H -0.091133345958320 0.237669659119033 0.295716897713528
C22_0 C -0.213515525396921 -0.205213058017647 0.401442808941509
H31_0 H -0.277234601082789 -0.050759180230642 0.450685309658436
H32_0 H -0.258843418552990 -0.155370758881192 0.596282201210221
H29_0 H -0.161367175974850 -0.208647375868198 0.211351725764354
H30_0 H -0.215521161847218 -0.083159474231565 0.209819469966312
C16_0 C 0.035192898180528 0.223573070086392 0.298153000301682
H15_0 H -0.020623629566166 0.058081324444895 0.353017559201513
H16_0 H 0.007996227605077 0.145799896981360 0.500453387084752
C17_0 C -0.117677179699495 0.469972570281008 0.440524205243292
H17_0 H -0.029393842720989 0.431032390007750 0.376446029895278
H18_0 H -0.040994263101851 0.389627224737464 0.554897357187247
H33_0 H -0.247149594245693 -0.273017118893960 0.357652954798039
H34_0 H -0.181513702300593 -0.267926888895224 0.460835966313646
H19_0 H 0.016825104694816 0.247593768235548 0.191906285008203
H20_0 H 0.072104056771241 0.155049809100124 0.283888012575289
H21_0 H 0.053051617021896 0.316168430368125 0.344349112614500
H22_0 H -0.149256817489801 0.438041560203754 0.519008872270850
H23_0 H -0.139493300259339 0.463685265503024 0.335019954970894
H24_0 H -0.107518450067662 0.575562507793590 0.461388296570785
#END
