# Supplementary material for: Combined crystal structure prediction and high-pressure crystallization in rational pharmaceutical polymorph screening
Source: Nat Commun. 2015 Jul 22;6:7793. doi: 10.1038/ncomms8793 (PMC4525153; doi:10.1038/ncomms8793)
Supplement: Supplementary Data 19 — Predicted structure 15 [file ncomms8793-s20.cif]

##############################################
# Avant-garde Materials Simulation           #
##############################################

data_
_symmetry_cell_setting monoclinic
_symmetry_space_group_name_H-M 'P 2_1/c'
_symmetry_Int_Tables_number 14
loop_
_symmetry_equiv_pos_site_id
_symmetry_equiv_pos_as_xyz
1 x,y,z
2 -x,y+1/2,-z+1/2
3 -x,-y,-z
4 x,-y+1/2,z+1/2
_cell_length_a 10.941310314106696
_cell_length_b 9.654644043429762
_cell_length_c 20.489658743362664
_cell_angle_alpha 90.000000000000000
_cell_angle_beta 95.863615306586652
_cell_angle_gamma 90.000000000000000
loop_
_atom_site_label
_atom_site_type_symbol
_atom_site_fract_x
_atom_site_fract_y
_atom_site_fract_z
C0_0 C -0.383750717242630 0.946723217488352 0.638869932516424
C1_0 C -0.500327543607493 0.922650206369858 0.659133055014630
C3_0 C -0.358049709934943 0.912688540774858 0.575644409987265
H0_0 H -0.314297309339739 0.993238455645658 0.673389839390528
C2_0 C -0.592742173274880 0.863595773010984 0.614673726294418
N0_0 N -0.521868810048142 0.963392257780987 0.724040012442072
C4_0 C -0.449065582662359 0.852265624255654 0.531907299003561
H1_0 H -0.268801930851499 0.934634058419913 0.559751138015370
C5_0 C -0.565356717987094 0.827358067415694 0.551402269592825
S0_0 S -0.741117815120778 0.828654814291035 0.639505962831456
C6_0 C -0.546538107538535 0.873465790969443 0.772472683299184
H4_0 H -0.499584530599786 1.063918185609789 0.735568706604388
H2_0 H -0.429586166144054 0.827557413421007 0.482488065653621
H3_0 H -0.636575074311700 0.781923845538886 0.517493048790853
C7_0 C -0.843293729440567 0.928812766163509 0.582746685995497
C9_0 C -0.558674910873331 0.938958774968106 0.840493755722573
O0_0 O -0.557931008085636 0.746455513864888 0.762005434069536
C8_0 C -0.978295118365279 0.922788999310267 0.596932529245162
O1_0 O -0.809023275484183 0.999438612083102 0.538463755623939
C12_0 C -0.430895505186361 0.994078548903392 0.871126147644490
C18_0 C -0.649686236781288 1.064400154624493 0.833427446880373
C19_0 C -0.609601098125130 0.830717871169493 0.886782629750127
C10_0 C -1.018264405151732 0.790329314325638 0.630792773592956
C11_0 C -1.005450629160390 1.053121202645008 0.637206049633502
H5_0 H -1.030534132405421 0.931299377935087 0.548541757768286
C13_0 C -0.323149681459335 0.890544111360761 0.886814481277185
H12_0 H -0.449268187130189 1.044534567107658 0.917018901073678
H13_0 H -0.401737503067418 1.077582777426801 0.840247574379113
C21_0 C -0.781801542375622 1.019825944192454 0.809508010184455
H25_0 H -0.616915195235384 1.143775484964386 0.801445684802845
H26_0 H -0.648729680943649 1.113218456880767 0.881853454964021
C20_0 C -0.744980534509081 0.790319650027570 0.868370629662990
H27_0 H -0.599607519568588 0.876159025965536 0.936163568023813
H28_0 H -0.553597656264284 0.736905616754218 0.888752101571377
H6_0 H -0.992763141198506 0.696539253621217 0.605675466999559
H7_0 H -1.118402286121702 0.790829162373167 0.630183320951245
H8_0 H -0.979324023774179 0.784081377046626 0.682113027724044
H9_0 H -0.988920460540168 1.147743620220091 0.610397937194042
H10_0 H -0.948440286251704 1.054877914485751 0.684275357885805
H11_0 H -1.101483050315237 1.052242814921456 0.647167110659877
C14_0 C -0.236348770767757 0.949861625969374 0.945020075287923
C15_0 C -0.255133903390757 0.851296511418010 0.826344090029212
H14_0 H -0.360135546256932 0.793167674407697 0.904173069418704
C22_0 C -0.830893753967333 0.916586828958484 0.857913967478611
H31_0 H -0.783292352306698 0.971537697479445 0.760989087645859
H32_0 H -0.841218824092367 1.111000544513554 0.803218314293900
H29_0 H -0.774626638798309 0.722885176890653 0.906784800674767
H30_0 H -0.751394861519068 0.729197286306374 0.823125022619531
C16_0 C -0.122772544428191 0.861253990941326 0.966973631234735
H15_0 H -0.290885921778503 0.962250645334701 0.986779487814450
H16_0 H -0.207456865163070 1.054722663789494 0.932695874061710
C17_0 C -0.183952650241569 0.969411902136686 0.796638551631239
H17_0 H -0.321373681990341 0.807663079759275 0.788219785617880
H18_0 H -0.191489073528410 0.766457417059740 0.840577343378898
H33_0 H -0.923771572545272 0.882449716512068 0.839948411787238
H34_0 H -0.837873194717671 0.968948104901732 0.904985094148390
H19_0 H -0.057741517985130 0.858905609389339 0.929838223894248
H20_0 H -0.148325922222131 0.754313985992632 0.976958153260154
H21_0 H -0.073520745893491 0.903848221490641 1.011640530910789
H22_0 H -0.138121918715818 0.931331116528249 0.755070769574267
H23_0 H -0.112926057735654 1.012711055105332 0.832227967905870
H24_0 H -0.244226395298740 1.054900801349850 0.779143201727424
#END
