# Supplementary material for: Combined crystal structure prediction and high-pressure crystallization in rational pharmaceutical polymorph screening
Source: Nat Commun. 2015 Jul 22;6:7793. doi: 10.1038/ncomms8793 (PMC4525153; doi:10.1038/ncomms8793)
Supplement: Supplementary Data 22 — Predicted structure 18 [file ncomms8793-s23.cif]

##############################################
# Avant-garde Materials Simulation           #
##############################################

data_
_symmetry_cell_setting monoclinic
_symmetry_space_group_name_H-M 'P 2_1/c'
_symmetry_Int_Tables_number 14
loop_
_symmetry_equiv_pos_site_id
_symmetry_equiv_pos_as_xyz
1 x,y,z
2 -x,y+1/2,-z+1/2
3 -x,-y,-z
4 x,-y+1/2,z+1/2
_cell_length_a 21.406762021645118
_cell_length_b 10.186516435028055
_cell_length_c 9.675753906491384
_cell_angle_alpha 90.000000000000000
_cell_angle_beta 97.103149613549689
_cell_angle_gamma 90.000000000000000
loop_
_atom_site_label
_atom_site_type_symbol
_atom_site_fract_x
_atom_site_fract_y
_atom_site_fract_z
C0_0 C -0.706947812295959 0.943145284623493 0.199005840664356
C1_0 C -0.706765935094783 0.811174600343918 0.158514299102050
C3_0 C -0.657671425063230 1.026136035636255 0.174628464796041
H0_0 H -0.745315762521704 0.978760249909844 0.252192900731906
C2_0 C -0.656538473030117 0.762985798080657 0.090716876629598
N0_0 N -0.755500082599769 0.727709594156058 0.195443657117281
C4_0 C -0.608466272798864 0.979457561558034 0.106124947399246
H1_0 H -0.658105874315799 1.127373031582247 0.208645235858548
C5_0 C -0.608581924155985 0.848860971123967 0.062332713877279
S0_0 S -0.651564588886082 0.592643553614635 0.049575206418575
C6_0 C -0.794021262810643 0.651049306124585 0.104602387822526
H4_0 H -0.766540067432535 0.740325420250486 0.293971545494577
H2_0 H -0.569719350993707 1.043189652995080 0.088608001973304
H3_0 H -0.571025460623243 0.812325415767383 0.007747298762585
C7_0 C -0.584799319565022 0.537397235027120 0.167057737901835
C9_0 C -0.842259214543587 0.563652247822366 0.168911827358599
O0_0 O -0.791129171477110 0.652510027839762 -0.023348380183547
C8_0 C -0.576329537976087 0.388348120894221 0.158897032662485
O1_0 O -0.550162968945378 0.608298741161286 0.244364140247756
C12_0 C -0.908191714069228 0.633516556622018 0.149311735644734
C18_0 C -0.849786613223848 0.432007123732873 0.085984312707018
C19_0 C -0.821372975344242 0.529658994649023 0.324506798335902
C10_0 C -0.515803390783457 0.356412994692729 0.093840220337522
C11_0 C -0.573867686554027 0.330075863050136 0.306647046453059
H5_0 H -0.616827210294706 0.347015828169294 0.092336664124532
C13_0 C -0.914621064423443 0.771840865334123 0.214310660243094
H12_0 H -0.940335098914680 0.565674162930960 0.193212437679125
H13_0 H -0.923988562815649 0.637951327084943 0.037343603330168
C21_0 C -0.791119544085110 0.343152143224556 0.106710802564121
H25_0 H -0.862745883321799 0.453202670139850 -0.024221353010665
H26_0 H -0.889574632809119 0.379315507019405 0.121320450830121
C20_0 C -0.762348410237962 0.441510539719107 0.347385988867875
H27_0 H -0.860766522120629 0.478340664147840 0.362853872210200
H28_0 H -0.814093653243201 0.617908601476711 0.388523863394007
H6_0 H -0.509102271559999 0.250494995160700 0.093482002244098
H7_0 H -0.474560097216068 0.399146061088657 0.155300043533234
H8_0 H -0.518530646204382 0.392201469344611 -0.012809206443272
H9_0 H -0.535606943068095 0.375516548440134 0.375186860389404
H10_0 H -0.564450405817750 0.224972825793159 0.303743120691672
H11_0 H -0.617826744338604 0.346502365229513 0.350929363854341
C14_0 C -0.981824502682788 0.790542543149363 0.256575729484530
C15_0 C -0.896736816915808 0.882209131706147 0.116065650130107
H14_0 H -0.882073335443506 0.778436910830078 0.310768080784194
C22_0 C -0.771204808341299 0.313896156172878 0.262038401715573
H31_0 H -0.752343470527669 0.390653902420184 0.061696711543037
H32_0 H -0.801166520765711 0.251530295059631 0.049213911996114
H29_0 H -0.751813591974397 0.419353297388348 0.458331327603802
H30_0 H -0.721420408372762 0.495133414552110 0.318820832822869
C16_0 C -1.035395594140420 0.788432097803363 0.134732466050203
H15_0 H -0.983812735168437 0.883081519077236 0.313854561689535
H16_0 H -0.989937234377239 0.713273585192578 0.331191343423964
C17_0 C -0.889551287532209 1.018774589829515 0.183383325495306
H17_0 H -0.931423685325281 0.885576544567516 0.022678559241330
H18_0 H -0.852379389111997 0.857123878205729 0.078316969369799
H33_0 H -0.727793032379958 0.255830961646444 0.276050669185530
H34_0 H -0.807443453766940 0.253159780082846 0.301649349097301
H19_0 H -1.033375284851825 0.701090986869840 0.069769174245506
H20_0 H -1.033686321607161 0.874228555513276 0.067391157428681
H21_0 H -1.081373642016101 0.788182860757166 0.172778978438141
H22_0 H -0.875749399119462 1.091889111336707 0.110111882793901
H23_0 H -0.853326547544577 1.016907624838817 0.273545343009702
H24_0 H -0.933235559263863 1.052880631720040 0.219123376539434
#END
