# Supplementary material for: Combined crystal structure prediction and high-pressure crystallization in rational pharmaceutical polymorph screening
Source: Nat Commun. 2015 Jul 22;6:7793. doi: 10.1038/ncomms8793 (PMC4525153; doi:10.1038/ncomms8793)
Supplement: Supplementary Data 25 — Predicted structure 21 [file ncomms8793-s26.cif]

##############################################
# Avant-garde Materials Simulation           #
##############################################

data_
_symmetry_cell_setting triclinic
_symmetry_space_group_name_H-M 'P -1'
_symmetry_Int_Tables_number 2
loop_
_symmetry_equiv_pos_site_id
_symmetry_equiv_pos_as_xyz
1 x,y,z
2 -x,-y,-z
_cell_length_a 7.746570215112868
_cell_length_b 10.169694146670421
_cell_length_c 14.549456005511896
_cell_angle_alpha 99.778598392200848
_cell_angle_beta 93.594760590977145
_cell_angle_gamma 69.945601688996078
loop_
_atom_site_label
_atom_site_type_symbol
_atom_site_fract_x
_atom_site_fract_y
_atom_site_fract_z
C0_0 C 0.857990057588203 0.510805317886372 0.082967069201092
C1_0 C 0.896212652378653 0.626697159429106 0.135904265328912
C3_0 C 0.714201757183272 0.531411397443798 0.018550000120605
H0_0 H 0.942425093686985 0.404837324182902 0.092205570845213
C2_0 C 0.791027907816270 0.765115407846141 0.118853601946692
N0_0 N 1.038188576712685 0.607593668563506 0.203540835080365
C4_0 C 0.605258696396174 0.667960870644375 0.004820196301828
H1_0 H 0.690131021040806 0.439395376214826 -0.021434531477107
C5_0 C 0.646026926902225 0.783754468533073 0.053989566312677
S0_0 S 0.825449465929855 0.922611864152879 0.179177088815204
C6_0 C 1.100984217895278 0.501336494706879 0.257757946058306
H4_0 H 1.090051601893681 0.687242704491574 0.218904564801967
H2_0 H 0.490977306606574 0.684524811246093 -0.043851747871936
H3_0 H 0.565425420385402 0.890235498923606 0.042595343496827
C7_0 C 1.051533013272322 0.908701330362737 0.142667634701204
C9_0 C 1.240973322469269 0.519443513842214 0.336022486796152
O0_0 O 1.043833216151230 0.400134503988837 0.248884224740654
C8_0 C 1.103052595561080 1.040319031111154 0.180003537566242
O1_0 O 1.153116005243526 0.803397787501015 0.094356870724945
C12_0 C 1.131281279084391 0.576717072701600 0.429538029067976
C18_0 C 1.380561289970443 0.369505159035139 0.344295252957109
C19_0 C 1.352192678734447 0.615248740096256 0.320190773318815
C10_0 C 1.274702586984869 0.997521236859656 0.243136973299863
C11_0 C 1.137401302928358 1.103474431618293 0.096442584892348
H5_0 H 0.989389070841606 1.119654351207634 0.221216117078347
C13_0 C 0.977728239877525 0.724672354374409 0.441027486921569
H12_0 H 1.234437296374687 0.575371755465706 0.484765073107697
H13_0 H 1.070961279596775 0.497954531164702 0.440326322759574
C21_0 C 1.509151826282768 0.305458533828890 0.259838331659765
H25_0 H 1.305664415308979 0.299696947847743 0.354636810504590
H26_0 H 1.462752417721382 0.380219353013242 0.407603775482933
C20_0 C 1.486390129195441 0.553311603101900 0.237182310868869
H27_0 H 1.431088879505364 0.628021116651543 0.384415869668677
H28_0 H 1.261700562981678 0.723029837234570 0.313407368832722
H6_0 H 1.315706887924606 1.089863148325469 0.268674539604801
H7_0 H 1.388980768554999 0.915044587741714 0.204655026477061
H8_0 H 1.246359679647464 0.957372557684238 0.303519097498350
H9_0 H 1.185714624786348 1.192029543924991 0.122025604447850
H10_0 H 1.011992259147672 1.142682570489290 0.055926276178463
H11_0 H 1.240736058673089 1.023256931207297 0.050075041162754
C14_0 C 0.979255103080510 0.803612040140498 0.542074132814137
C15_0 C 0.785970270063938 0.712155931799696 0.414386349995268
H14_0 H 1.005056699047588 0.789385705109832 0.394203534514573
C22_0 C 1.617074963441135 0.402342543974495 0.245430836829684
H31_0 H 1.427699962005203 0.288850660079675 0.197234195137883
H32_0 H 1.603459327272351 0.200625684336019 0.269574975553448
H29_0 H 1.564903642616283 0.623436504072500 0.233095399045330
H30_0 H 1.408732499158234 0.551098547665041 0.171769553860467
C16_0 C 1.143745708069797 0.856109439647663 0.563314227682298
H15_0 H 0.977026746235024 0.734225405804984 0.591865489518690
H16_0 H 0.852185192778067 0.894617139960062 0.554096938276363
C17_0 C 0.636906446212265 0.852723688403860 0.399756204145353
H17_0 H 0.742668456974242 0.668465981513675 0.469183140881270
H18_0 H 0.797095831108953 0.634704480104111 0.350906031894679
H33_0 H 1.704335793974028 0.358383242817276 0.183655723896992
H34_0 H 1.711698298110706 0.407107461028937 0.304311669027119
H19_0 H 1.132552233350245 0.920713627071338 0.632329228179368
H20_0 H 1.152850936476366 0.921141502047349 0.512450771654087
H21_0 H 1.274132048166960 0.768403417231330 0.561418018846951
H22_0 H 0.623992757466539 0.935497501031219 0.460173686259519
H23_0 H 0.502687659064595 0.839633747544862 0.387790999508422
H24_0 H 0.667773647458727 0.891996641359752 0.339541513703542
#END
