# Supplementary material for: Combined crystal structure prediction and high-pressure crystallization in rational pharmaceutical polymorph screening
Source: Nat Commun. 2015 Jul 22;6:7793. doi: 10.1038/ncomms8793 (PMC4525153; doi:10.1038/ncomms8793)
Supplement: Supplementary Data 27 — Predicted structure 23 [file ncomms8793-s28.cif]

##############################################
# Avant-garde Materials Simulation           #
##############################################

data_
_symmetry_cell_setting orthorhombic
_symmetry_space_group_name_H-M 'P 2_1 2_1 2_1'
_symmetry_Int_Tables_number 19
loop_
_symmetry_equiv_pos_site_id
_symmetry_equiv_pos_as_xyz
1 x,y,z
2 -x+1/2,-y,z+1/2
3 -x,y+1/2,-z+1/2
4 x+1/2,-y+1/2,-z
_cell_length_a 10.822537067440065
_cell_length_b 13.567268426630591
_cell_length_c 14.095212599741634
_cell_angle_alpha 90.000000000000000
_cell_angle_beta 90.000000000000000
_cell_angle_gamma 90.000000000000000
loop_
_atom_site_label
_atom_site_type_symbol
_atom_site_fract_x
_atom_site_fract_y
_atom_site_fract_z
C0_0 C 0.745101422415146 0.424584950347365 0.275320244663845
C1_0 C 0.831476324943713 0.458015845049479 0.342798823675328
C3_0 C 0.619116667387621 0.425498002674774 0.296144812291045
H0_0 H 0.777529019855127 0.400205599380837 0.206822183739346
C2_0 C 0.787182311532704 0.492411526723145 0.431960042183476
N0_0 N 0.959442504637036 0.458744497693014 0.326369003948164
C4_0 C 0.575970367136996 0.459238017124449 0.383663061441541
H1_0 H 0.554389256488417 0.399998360423567 0.242711926716137
C5_0 C 0.660274777158892 0.492840311637757 0.451284041860401
S0_0 S 0.889689941401320 0.535681136112131 0.522669289758600
C6_0 C 1.025821897375057 0.444716332249571 0.243758868284371
H4_0 H 1.009760634702462 0.473992543234992 0.385195234828672
H2_0 H 0.477929634985046 0.460538823651559 0.399416360553024
H3_0 H 0.627656579546295 0.520062614218678 0.519109644251351
C7_0 C 0.943375150600962 0.652982020280262 0.472926782766248
C9_0 C 1.168784086141351 0.450315099808975 0.256866876644569
O0_0 O 0.975794457093958 0.428702101211210 0.166334541739610
C8_0 C 1.022418862481791 0.712481008975847 0.541854559642471
O1_0 O 0.917655216313584 0.679532845007489 0.392974739977853
C12_0 C 1.211842500810970 0.371715533194894 0.331540541760206
C18_0 C 1.232489035557733 0.432415276500794 0.159650333642577
C19_0 C 1.207247671199433 0.554319383747439 0.294296730210677
C10_0 C 1.139716910138062 0.748319534481306 0.490609361344481
C11_0 C 0.945810019532411 0.799254928913576 0.581603755082651
H5_0 H 1.048437834802163 0.664574061683232 0.601059274509343
C13_0 C 1.173524652328846 0.262712557776297 0.313430229838950
H12_0 H 1.178991087163956 0.395049181761022 0.401469315812411
H13_0 H 1.312672670537063 0.377202805740921 0.336271315955691
C21_0 C 1.218368412417231 0.516909404165930 0.087077582011636
H25_0 H 1.198833269867114 0.363481289396186 0.129184387978241
H26_0 H 1.331220050230522 0.422693586568635 0.174649825286919
C20_0 C 1.185466009940879 0.637625915676288 0.222187439630099
H27_0 H 1.306041690489731 0.550886869096491 0.311806409936214
H28_0 H 1.159612608624874 0.570893742584514 0.360932889093322
H6_0 H 1.195610427125763 0.792512321172411 0.538874348344479
H7_0 H 1.115265493060572 0.793035783987390 0.429016668920623
H8_0 H 1.195237077203897 0.685850393573125 0.467281952984551
H9_0 H 1.003641000033154 0.842725193965574 0.629111842944746
H10_0 H 0.865789032938010 0.773175597876258 0.621547583936728
H11_0 H 0.914709530576884 0.847116502896729 0.524019530410866
C14_0 C 1.131174527296593 0.209465152447448 0.405114315337983
C15_0 C 1.274862053318221 0.201449242734997 0.262191294518815
H14_0 H 1.093740623727167 0.262910892476760 0.265466818930904
C22_0 C 1.255959050014916 0.617288927701679 0.129175555145179
H31_0 H 1.122407864655621 0.520243502130878 0.062794297741917
H32_0 H 1.275172443022204 0.499937683290558 0.024713565820922
H29_0 H 1.214174240051157 0.708313834790109 0.252635129000840
H30_0 H 1.086195554605889 0.644122805286211 0.208053979341394
C16_0 C 1.017916882870289 0.254685156154779 0.454465144923244
H15_0 H 1.207420404249740 0.205637161138653 0.456232920362581
H16_0 H 1.110272928894546 0.132827538602690 0.386175411451580
C17_0 C 1.396389784007170 0.186107501959724 0.316658056986740
H17_0 H 1.294881637749708 0.235240005670524 0.193612461578298
H18_0 H 1.235186146785459 0.129481065828149 0.245542758724001
H33_0 H 1.239448394207872 0.676287555172409 0.077778882944642
H34_0 H 1.355556587671298 0.617518482785975 0.143856227346489
H19_0 H 0.982788839070941 0.205007393312891 0.509160185774774
H20_0 H 0.943120141923259 0.269001215786012 0.404271009905925
H21_0 H 1.039748302736402 0.324357367674654 0.489672405782597
H22_0 H 1.380608128074833 0.156978269432517 0.387789571346701
H23_0 H 1.450117973414667 0.253975758099052 0.324156945680485
H24_0 H 1.454667670169747 0.132634274680736 0.279609142507911
#END
