# Supplementary material for: Combined crystal structure prediction and high-pressure crystallization in rational pharmaceutical polymorph screening
Source: Nat Commun. 2015 Jul 22;6:7793. doi: 10.1038/ncomms8793 (PMC4525153; doi:10.1038/ncomms8793)
Supplement: Supplementary Data 28 — Predicted structure 24 [file ncomms8793-s29.cif]

##############################################
# Avant-garde Materials Simulation           #
##############################################

data_
_symmetry_cell_setting monoclinic
_symmetry_space_group_name_H-M 'P 2_1/c'
_symmetry_Int_Tables_number 14
loop_
_symmetry_equiv_pos_site_id
_symmetry_equiv_pos_as_xyz
1 x,y,z
2 -x,y+1/2,-z+1/2
3 -x,-y,-z
4 x,-y+1/2,z+1/2
_cell_length_a 21.752920512410778
_cell_length_b 10.225674277700342
_cell_length_c 9.573100132677009
_cell_angle_alpha 90.000000000000000
_cell_angle_beta 92.523778985845283
_cell_angle_gamma 90.000000000000000
loop_
_atom_site_label
_atom_site_type_symbol
_atom_site_fract_x
_atom_site_fract_y
_atom_site_fract_z
C0_0 C -0.798029693842201 0.455481317287439 0.254434660769299
C1_0 C -0.797706771433478 0.322320132520205 0.288486460423982
C3_0 C -0.846350639213112 0.535766772586959 0.292315584922744
H0_0 H -0.760674781468601 0.494487367777267 0.195840416167839
C2_0 C -0.846050665293866 0.270509667687125 0.365881317370695
N0_0 N -0.749916998049825 0.241758402165514 0.237787421339590
C4_0 C -0.894314955783857 0.484777237242731 0.367838215206570
H1_0 H -0.846407897434391 0.637899619883892 0.262330857808404
C5_0 C -0.893354114689426 0.353302451398687 0.407052783091379
S0_0 S -0.848455847502128 0.100449366720654 0.408135047472275
C6_0 C -0.710440600286042 0.169370707418059 0.321776425011687
H4_0 H -0.741056583991422 0.252591672906796 0.134520634593381
H2_0 H -0.932630893627168 0.546064256908619 0.394630178633742
H3_0 H -0.929671050876159 0.313707646204012 0.468148898376656
C7_0 C -0.917354107861810 0.043207355231709 0.315531278380476
C9_0 C -0.663425909890939 0.082605774943309 0.247043349100425
O0_0 O -0.711860254149150 0.174254073565335 0.451908072290313
C8_0 C -0.924242845614655 -0.105524259960664 0.327171446160147
O1_0 O -0.954081590190793 0.112713958068399 0.249975715563876
C12_0 C -0.610214797034831 0.172817233566632 0.198109409648130
C18_0 C -0.638958376939018 -0.025111080049911 0.349580717782357
C19_0 C -0.692880746996054 0.013302946565050 0.114659167054620
C10_0 C -0.982230322619446 -0.140357627379490 0.406642173208462
C11_0 C -0.927562532488744 -0.163854693261026 0.178328333737602
H5_0 H -0.883662260203265 -0.144734619406446 0.385224172459389
C13_0 C -0.574116847759110 0.258042070842310 0.309634753967973
H12_0 H -0.629888532684179 0.236004731645681 0.115767620260599
H13_0 H -0.577849441946338 0.108678989519321 0.146320301782287
C21_0 C -0.688516488639622 -0.126485545304245 0.385429209619582
H25_0 H -0.619482855664921 0.019454576642468 0.445089974499741
H26_0 H -0.601104624328855 -0.075088848992882 0.299354259243089
C20_0 C -0.742889595680868 -0.087392258362909 0.147785978389942
H27_0 H -0.655325650990871 -0.037461297294468 0.064086323973244
H28_0 H -0.710864266518010 0.084887260556029 0.038428313477583
H6_0 H -0.978799018770953 -0.105379149937216 0.514099170570354
H7_0 H -0.987865907563625 -0.246135237494507 0.407787556774707
H8_0 H -1.023408161556047 -0.099147685327094 0.354174666477191
H9_0 H -0.965329754132222 -0.118582068801367 0.117056917283058
H10_0 H -0.936895141633579 -0.268410901797463 0.183522904385384
H11_0 H -0.884941920598721 -0.147879715332560 0.124284434178957
C14_0 C -0.565436060695374 0.399826300216358 0.256508719778145
C15_0 C -0.511731722911058 0.193147954654020 0.353980158959883
H14_0 H -0.601192339074864 0.264602701134097 0.403211468981507
C22_0 C -0.717971731056516 -0.190711779812475 0.253003387982831
H31_0 H -0.724120121471949 -0.078210869378965 0.444393811767969
H32_0 H -0.668092304353159 -0.201785516023265 0.454425707065175
H29_0 H -0.759713998277583 -0.134212903156733 0.050342585393777
H30_0 H -0.782310787797696 -0.036733316753976 0.190399045024005
C16_0 C -0.625564318456115 0.478157285894395 0.235973550759640
H15_0 H -0.541169417050884 0.397461996831008 0.158334428165066
H16_0 H -0.535223428869748 0.452935176648644 0.331297003418869
C17_0 C -0.470187318963772 0.271613703417081 0.457772729264118
H17_0 H -0.486066881052314 0.173602610927659 0.260350011461989
H18_0 H -0.521004082967678 0.097085802811390 0.399144649766980
H33_0 H -0.754693096694860 -0.257520020213568 0.281756165493388
H34_0 H -0.683402970468638 -0.250864797880396 0.202983701311224
H19_0 H -0.650118045137514 0.482575731729279 0.333114610184904
H20_0 H -0.656603555110129 0.435596994573317 0.155614943055471
H21_0 H -0.616013110920064 0.578609484959419 0.204141474285261
H22_0 H -0.432361706445047 0.211017870610211 0.499544930619383
H23_0 H -0.495713837782207 0.306382452021901 0.546167608126120
H24_0 H -0.449856843947377 0.357066850654649 0.408873229434854
#END
