# Supplementary material for: Combined crystal structure prediction and high-pressure crystallization in rational pharmaceutical polymorph screening
Source: Nat Commun. 2015 Jul 22;6:7793. doi: 10.1038/ncomms8793 (PMC4525153; doi:10.1038/ncomms8793)
Supplement: Supplementary Data 32 — Predicted structure 28 [file ncomms8793-s33.cif]

##############################################
# Avant-garde Materials Simulation           #
##############################################

data_
_symmetry_cell_setting monoclinic
_symmetry_space_group_name_H-M 'P 2_1/c'
_symmetry_Int_Tables_number 14
loop_
_symmetry_equiv_pos_site_id
_symmetry_equiv_pos_as_xyz
1 x,y,z
2 -x,y+1/2,-z+1/2
3 -x,-y,-z
4 x,-y+1/2,z+1/2
_cell_length_a 22.117054411685999
_cell_length_b 10.327688993199123
_cell_length_c 9.249829341753541
_cell_angle_alpha 90.000000000000000
_cell_angle_beta 97.256242627554997
_cell_angle_gamma 90.000000000000000
loop_
_atom_site_label
_atom_site_type_symbol
_atom_site_fract_x
_atom_site_fract_y
_atom_site_fract_z
C0_0 C -0.704316375672075 0.046902941774052 0.257852601744943
C1_0 C -0.704773461052421 0.180090085639805 0.286981226254178
C3_0 C -0.657092022856190 -0.031405557285735 0.322988817430690
H0_0 H -0.740955643047659 0.006028694405407 0.182814118235487
C2_0 C -0.657304270997668 0.233717732586764 0.385766973713432
N0_0 N -0.751600561945472 0.258830316975555 0.211246845394490
C4_0 C -0.610342466963709 0.021851047106478 0.420487647868948
H1_0 H -0.657015243424632 -0.133908998181122 0.297800385214380
C5_0 C -0.610969307942631 0.153525544560884 0.453077359005230
S0_0 S -0.655090166970061 0.402101806248898 0.427700105517267
C6_0 C -0.789757546666816 0.336421017334998 0.278474518049867
H4_0 H -0.760417062305572 0.243878450702788 0.101205880859219
H2_0 H -0.573468956039523 -0.037971030716421 0.471996596951852
H3_0 H -0.575592980333787 0.194527751673927 0.530972351625317
C7_0 C -0.588763796746828 0.457760147424622 0.348851945668241
C9_0 C -0.834249934458070 0.424509144505749 0.178782166004377
O0_0 O -0.788958893350600 0.335620430811757 0.413682872667501
C8_0 C -0.581657877627801 0.606005461959204 0.356619876727294
O1_0 O -0.554303510486451 0.386080930105614 0.293633532352574
C12_0 C -0.885410845995693 0.336501938461378 0.096611024502551
C18_0 C -0.861765307979251 0.528632265977904 0.273037997356426
C19_0 C -0.800809948752118 0.496131622894498 0.062853191892222
C10_0 C -0.593406629984879 0.661835221843603 0.505945705315113
C11_0 C -0.519198432283299 0.646794005546831 0.315787572862569
H5_0 H -0.617306861970188 0.642723262179527 0.272767159176550
C13_0 C -0.925488135431522 0.257419328661397 0.192072155791952
H12_0 H -0.863570682872756 0.270736088244921 0.026877592182082
H13_0 H -0.914482137241970 0.399438555639382 0.022091629144721
C21_0 C -0.815377813151371 0.630754580035769 0.339296432868790
H25_0 H -0.883082607368240 0.482142589602625 0.359483347548701
H26_0 H -0.898096427832331 0.577947753550810 0.202053355464770
C20_0 C -0.753828529653153 0.597422466411825 0.127692939925380
H27_0 H -0.835991443781122 0.546115284809788 -0.010704517700200
H28_0 H -0.779543443637432 0.426956590204041 -0.004598812945515
H6_0 H -0.584241531439774 0.765676122198223 0.508643238718752
H7_0 H -0.563164473324789 0.617305717178226 0.594657278479890
H8_0 H -0.640539926533119 0.648502297410184 0.526968726078211
H9_0 H -0.516197984130733 0.751973824353174 0.311394946236925
H10_0 H -0.511169911556160 0.608902997971647 0.209722827106951
H11_0 H -0.482422329446151 0.611459339524881 0.396003920231184
C14_0 C -0.936640391631588 0.116741863308979 0.136731766487897
C15_0 C -0.986765634415557 0.325282278738906 0.209761055226169
H14_0 H -0.900604143215135 0.250073369158703 0.301870718425374
C22_0 C -0.782888445420104 0.697490483582024 0.221636584753351
H31_0 H -0.781634144280098 0.584246173443144 0.419657334024136
H32_0 H -0.839060552521146 0.702965334138980 0.398302532116647
H29_0 H -0.734242886818883 0.645608694557808 0.038749835079714
H30_0 H -0.716180225033911 0.548064717786143 0.193872902090410
C16_0 C -0.880009177633992 0.029130623283295 0.159631688501394
H15_0 H -0.955094217747552 0.117324598899737 0.021010305831149
H16_0 H -0.972368591056584 0.074464928421328 0.194021428599746
C17_0 C -1.033625435151169 0.331882039581707 0.072093369973595
H17_0 H -0.977343004314098 0.423602774918942 0.250166592040618
H18_0 H -1.007708639276310 0.275008838380660 0.295164646146285
H33_0 H -0.748341709918154 0.764810563791901 0.272833293467243
H34_0 H -0.815916016111665 0.756232271001787 0.151288282755563
H19_0 H -0.844937135307418 0.060798059823926 0.094416986724369
H20_0 H -0.891793861275378 -0.070981048394299 0.128767531644885
H21_0 H -0.859949820910369 0.029071315012753 0.273789419652186
H22_0 H -1.048936507341941 0.235573808090231 0.034144401354681
H23_0 H -1.015279334522677 0.380828244008542 -0.017878878494492
H24_0 H -1.073893617311654 0.385827155470203 0.094583114377813
#END
