# Supplementary material for: Combined crystal structure prediction and high-pressure crystallization in rational pharmaceutical polymorph screening
Source: Nat Commun. 2015 Jul 22;6:7793. doi: 10.1038/ncomms8793 (PMC4525153; doi:10.1038/ncomms8793)
Supplement: Supplementary Data 35 — Structure 1 configuration 1 (see Supplementary Table 2) [file ncomms8793-s36.cif]

##############################################
# Avant-garde Materials Simulation           #
##############################################

data_
_symmetry_cell_setting triclinic
_symmetry_space_group_name_H-M 'P 1'
_symmetry_Int_Tables_number 1
loop_
_symmetry_equiv_pos_site_id
_symmetry_equiv_pos_as_xyz
1 x,y,z
_cell_length_a 10.634443008950120
_cell_length_b 9.709042876409644
_cell_length_c 20.616005908191518
_cell_angle_alpha 89.999066621607071
_cell_angle_beta 89.251998966200759
_cell_angle_gamma 90.000143453001826
loop_
_atom_site_label
_atom_site_type_symbol
_atom_site_fract_x
_atom_site_fract_y
_atom_site_fract_z
C0_0_0_0_0_0 C 0.381151491246859 0.488284763464721 0.858700863659593
C1_0_0_0_0_0 C 0.496593887391524 0.443466312158139 0.832935460157426
C3_0_0_0_0_0 C 0.347910676110420 0.460982541509509 0.922992412050753
H0_0_0_0_0_0 H 0.319965283548227 0.547552188052925 0.827772947295300
C2_0_0_0_0_0 C 0.579694121580972 0.368949003380956 0.872585335031902
N0_0_0_0_0_0 N 0.527304341745850 0.480697914882145 0.767735070215314
C4_0_0_0_0_0 C 0.428877049079626 0.384762218175514 0.961902135803496
H1_0_0_0_0_0 H 0.260494396030853 0.499855508563649 0.943217208550832
C5_0_0_0_0_0 C 0.543275241572471 0.337977023283494 0.936695994955715
S0_0_0_0_0_0 S 0.728337667804047 0.312122136220590 0.841911515986754
C6_0_0_0_0_0 C 0.552341461486116 0.389565159138385 0.718760323597224
H4_0_0_0_0_0 H 0.510706047879944 0.581663678159244 0.756964766821162
H2_0_0_0_0_0 H 0.403923259313346 0.365466928317716 0.012127074104603
H3_0_0_0_0_0 H 0.606610326778037 0.280825037201750 0.967369714585949
C7_0_0_0_0_0 C 0.839984951516774 0.380701476439787 0.899271896819608
C9_0_0_0_0_0 C 0.577082747147218 0.452844143055295 0.650921725899307
O0_0_0_0_0_0 O 0.552621386652863 0.262591120966903 0.728005247123138
C8_0_0_0_0_0 C 0.973763114303149 0.333270313286676 0.881594908033512
O1_0_0_0_0_0 O 0.813505892298670 0.456159499147793 0.944809482058244
C12_0_0_0_0_0 C 0.447057887474812 0.486047126674288 0.619607833837968
C18_0_0_0_0_0 C 0.654846154102506 0.588697893571143 0.655177873511087
C19_0_0_0_0_0 C 0.653475452544991 0.349727716681174 0.608261356437051
C10_0_0_0_0_0 C 0.038530336623649 0.443882697284952 0.838401751048266
C11_0_0_0_0_0 C 0.048562695863990 0.301897419598029 0.943329028274246
H5_0_0_0_0_0 H 0.965457598480468 0.238537375288116 0.852948116377292
C13_0_0_0_0_0 C 0.349172911345170 0.367648909974417 0.613138040487566
H12_0_0_0_0_0 H 0.469315720480115 0.527300940402140 0.571278283503613
H13_0_0_0_0_0 H 0.404064657493075 0.571228402876500 0.646527795001797
C21_0_0_0_0_0 C 0.786626616083148 0.564564857332753 0.683013683313306
H25_0_0_0_0_0 H 0.604464985470316 0.667487955968453 0.683084374082139
H26_0_0_0_0_0 H 0.663635074891519 0.630673777512499 0.605949776948222
C20_0_0_0_0_0 C 0.788135087718139 0.324148879958116 0.632968146335048
H27_0_0_0_0_0 H 0.658612318492703 0.393405366612023 0.559249324251851
H28_0_0_0_0_0 H 0.603549103778219 0.251950235129447 0.604652548662935
H6_0_0_0_0_0 H 0.131278707682325 0.407209970985689 0.822902390268090
H7_0_0_0_0_0 H 0.050558630733891 0.540007844138002 0.865229373892488
H8_0_0_0_0_0 H 0.983732897884250 0.465749124448154 0.795083562323161
H9_0_0_0_0_0 H 0.057322764138380 0.393336010932742 0.973804412540908
H10_0_0_0_0_0 H 0.143200658082055 0.267238927180960 0.929952412678807
H11_0_0_0_0_0 H 1.003184222213648 0.220857427767537 0.972080573626266
C14_0_0_0_0_0 C 0.275392360544878 0.382517122862419 0.548882812420851
C15_0_0_0_0_0 C 0.259669373054990 0.358224975418838 0.673212265416703
H14_0_0_0_0_0 H 0.399921633904959 0.269283092497974 0.610125931721027
C22_0_0_0_0_0 C 0.862205493913046 0.459204538599069 0.642598622847487
H31_0_0_0_0_0 H 0.777699858198492 0.528145481957328 0.733130111157538
H32_0_0_0_0_0 H 0.837124532775326 0.662592276298871 0.685101820361265
H29_0_0_0_0_0 H 0.838503017145403 0.256870832099375 0.598649702315706
H30_0_0_0_0_0 H 0.782562663519594 0.268565351637466 0.679192533377066
C16_0_0_0_0_0 C 0.186724571586219 0.507535157570130 0.545971928671192
H15_0_0_0_0_0 H 0.221412777860676 0.288415521369110 0.540475094172067
H16_0_0_0_0_0 H 0.343654073378079 0.388336033974878 0.508628128403302
C17_0_0_0_0_0 C 0.161424191931409 0.242404616811308 0.668669709774269
H17_0_0_0_0_0 H 0.212306387465338 0.457704408395250 0.680291288226542
H18_0_0_0_0_0 H 0.315400646838924 0.341732057086766 0.716780978390754
H33_0_0_0_0_0 H 0.952201652149986 0.437382108320829 0.665798708413114
H34_0_0_0_0_0 H 0.884816169278449 0.504635258600317 0.595199744318192
H19_0_0_0_0_0 H 0.137570648022215 0.510589591090663 0.499791020946532
H20_0_0_0_0_0 H 0.237730081595314 0.604592501645729 0.551058730252922
H21_0_0_0_0_0 H 0.115125797566100 0.504508462377712 0.584429213607114
H22_0_0_0_0_0 H 0.102648940655123 0.237839494236388 0.712546100036537
H23_0_0_0_0_0 H 0.207172295382645 0.142210755414562 0.662606769026196
H24_0_0_0_0_0 H 0.098516467484178 0.256345892199501 0.627658360192808
C0_0_1_0_0_0 C 0.618798588837652 0.988286704035429 0.641293766106726
C1_0_1_0_0_0 C 0.503356455835053 0.943466478737640 0.667059815027092
C3_0_1_0_0_0 C 0.652044528086322 0.960975016696796 0.577004130517392
H0_0_1_0_0_0 H 0.679981558316934 0.047560297699697 0.672220070454039
C2_0_1_0_0_0 C 0.420260243020975 0.868941026268721 0.627411987051115
N0_0_1_0_0_0 N 0.472643522129818 0.980700263783312 0.732259130318359
C4_0_1_0_0_0 C 0.571083465782251 0.884743362091223 0.538097227211077
H1_0_1_0_0_0 H 0.739460906019319 -0.000151849567150 0.556778711867625
C5_0_1_0_0_0 C 0.456683774412668 0.837960505475660 0.563303423182543
S0_0_1_0_0_0 S 0.271617618723783 0.812111420140489 0.658086713161070
C6_0_1_0_0_0 C 0.447613721518907 0.889565920579058 0.781235818517891
H4_0_1_0_0_0 H 0.489243144267757 0.081665657676428 0.743028211164848
H2_0_1_0_0_0 H 0.596041695406007 0.865438444243094 0.487873959502220
H3_0_1_0_0_0 H 0.393351866514113 0.780801946960365 0.532631449977432
C7_0_1_0_0_0 C 0.159973354501407 0.880703328850824 0.600724912270581
C9_0_1_0_0_0 C 0.422878013222900 0.952840963320438 0.849074742350248
O0_0_1_0_0_0 O 0.447335136015881 0.762592231315140 0.771991979050370
C8_0_1_0_0_0 C 0.026193591988701 0.833277065096166 0.618402890355479
O1_0_1_0_0_0 O 0.186454455355593 0.956162632722899 0.555186712271772
C12_0_1_0_0_0 C 0.552905436777355 0.986044490510629 0.880385725806029
C18_0_1_0_0_0 C 0.345113012335183 0.088694057443992 0.844820776796155
C19_0_1_0_0_0 C 0.346491537948407 0.849718927276105 0.891736683357560
C10_0_1_0_0_0 C 0.961426037835377 0.943894594388675 0.661591019070078
C11_0_1_0_0_0 C 0.951396190247293 0.801899071212264 0.556669403909516
H5_0_1_0_0_0 H 0.034495537555546 0.738547131273565 0.647053637219499
C13_0_1_0_0_0 C 0.650790593192329 0.867646657050805 0.886855917211025
H12_0_1_0_0_0 H 0.530651005192621 0.027298681948844 0.928714890756872
H13_0_1_0_0_0 H 0.595896897171410 0.071226051574885 0.853463657736663
C21_0_1_0_0_0 C 0.213328130656776 0.064561122762507 0.816990437693214
H25_0_1_0_0_0 H 0.395490470543742 0.167485572962764 0.816911970432528
H26_0_1_0_0_0 H 0.336331048829282 0.130667541459581 0.894049045298089
C20_0_1_0_0_0 C 0.211827916182817 0.824142078379912 0.867035345684735
H27_0_1_0_0_0 H 0.341362816607112 0.893390647838454 0.940749176830128
H28_0_1_0_0_0 H 0.396418529085241 0.751941432728851 0.895342412186688
H6_0_1_0_0_0 H 0.868676596560225 0.907224130482908 0.677090696304159
H7_0_1_0_0_0 H 0.949399900914247 0.040016578242369 0.634759224781608
H8_0_1_0_0_0 H 0.016221947161125 0.965765564275211 0.704908937187854
H9_0_1_0_0_0 H 0.942637849140815 0.893335159061442 0.526190797445474
H10_0_1_0_0_0 H 0.856757697692648 0.767242783362408 0.570047020662080
H11_0_1_0_0_0 H -0.003225654892828 0.720855943491058 0.527921088547380
C14_0_1_0_0_0 C 0.724574391322227 0.882512331411397 0.951110207944127
C15_0_1_0_0_0 C 0.740291237468234 0.858224980283652 0.826780705771384
H14_0_1_0_0_0 H 0.600042064722322 0.769280454080514 0.889869512235199
C22_0_1_0_0_0 C 0.137756195931825 0.959198630322685 0.857409721014615
H31_0_1_0_0_0 H 0.222247167332062 0.028143198048374 0.766873903250520
H32_0_1_0_0_0 H 0.162829604532179 0.162588243969872 0.814903337877010
H29_0_1_0_0_0 H 0.161465265490713 0.756859135880427 0.901354920012454
H30_0_1_0_0_0 H 0.217393194792240 0.768564410837621 0.820810019316189
C16_0_1_0_0_0 C 0.813238060899400 0.007533857999191 0.954020733249500
H15_0_1_0_0_0 H 0.778558470169469 0.788412877020123 0.959516615130052
H16_0_1_0_0_0 H 0.656315143842070 0.888323709998249 0.991366095494677
C17_0_1_0_0_0 C 0.838537808784799 0.742406438856672 0.831323776508427
H17_0_1_0_0_0 H 0.787652723623754 0.957705453560418 0.819699817899556
H18_0_1_0_0_0 H 0.684557983391822 0.841731554276776 0.783212943460201
H33_0_1_0_0_0 H 0.047755199711800 0.937378378259234 0.834214415763511
H34_0_1_0_0_0 H 0.115155606642883 0.004624911155234 0.904810147381931
H19_0_1_0_0_0 H 0.862407782918039 0.010573711509700 1.000197274345838
H20_0_1_0_0_0 H 0.762226900477637 0.104590237239275 0.948944570289307
H21_0_1_0_0_0 H 0.884823912622152 0.004524697353171 0.915556939640075
H22_0_1_0_0_0 H 0.792790733688918 0.642211828956153 0.837387496582251
H23_0_1_0_0_0 H 0.901445306806238 0.756346822535023 0.872335035222139
H24_0_1_0_0_0 H 0.897313246622937 0.737844407711023 0.787447496825247
C0_0_2_0_0_0 C 0.618848255943515 0.511714033205089 0.141299497397587
C1_0_2_0_0_0 C 0.503405844439582 0.556531119547949 0.167065391893386
C3_0_2_0_0_0 C 0.652087382247631 0.539015765271598 0.077007699476163
H0_0_2_0_0_0 H 0.680035839609254 0.452447805200557 0.172227182240318
C2_0_2_0_0_0 C 0.420303782625970 0.631046963581853 0.127415918953962
N0_0_2_0_0_0 N 0.472697328581540 0.519299726846777 0.232265910479184
C4_0_2_0_0_0 C 0.571119542350986 0.615235067893374 0.038098380657919
H1_0_2_0_0_0 H 0.739503447844551 0.500143546137895 0.056782435427844
C5_0_2_0_0_0 C 0.456721366661678 0.662019127210218 0.063305073688211
S0_0_2_0_0_0 S 0.271659661146449 0.687870498743819 0.158090726809482
C6_0_2_0_0_0 C 0.447663517282738 0.610432924805507 0.281240751097748
H4_0_2_0_0_0 H 0.489295405681888 0.418333844411430 0.243036032485809
H2_0_2_0_0_0 H 0.596071918609545 0.634530087820061 0.987873222906442
H3_0_2_0_0_0 H 0.393385231738031 0.719170385232535 0.032631585374503
C7_0_2_0_0_0 C 0.160012073813527 0.619302447687905 0.100727252426732
C9_0_2_0_0_0 C 0.422924540242710 0.547155120173959 0.349079702338035
O0_0_2_0_0_0 O 0.447384352593525 0.737406856561756 0.271995667968640
C8_0_2_0_0_0 C 0.026234395583960 0.666732300200234 0.118406200630285
O1_0_2_0_0_0 O 0.186489358582733 0.543852193157035 0.055186493691381
C12_0_2_0_0_0 C 0.552950384896055 0.513953317927960 0.380392711895470
C19_0_2_0_0_0 C 0.346532371672821 0.650272331176568 0.391739897686427
C18_0_2_0_0_0 C 0.345161383834588 0.411301043877546 0.344824803621572
C11_0_2_0_0_0 C 0.951430976616543 0.698104262132801 0.056673075214493
C10_0_2_0_0_0 C 0.961470659284279 0.556118762856740 0.161600125654308
H5_0_2_0_0_0 H 0.034540580241615 0.761465474613304 0.147052781509671
C13_0_2_0_0_0 C 0.650835366270424 0.632351915697715 0.386860884741146
H13_0_2_0_0_0 H 0.595942797581743 0.428771280211943 0.353472963627719
H12_0_2_0_0_0 H 0.530694129511105 0.472700941820270 0.428722714038713
C20_0_2_0_0_0 C 0.211872420250991 0.675850429200005 0.367033295051768
H28_0_2_0_0_0 H 0.396458566054386 0.748050058333368 0.395348112327992
H27_0_2_0_0_0 H 0.341396099963808 0.606595642913559 0.440752141474681
C21_0_2_0_0_0 C 0.213380301122577 0.435432700997502 0.316989465617886
H26_0_2_0_0_0 H 0.336373298851017 0.369326878000216 0.394053276326862
H25_0_2_0_0_0 H 0.395542188266704 0.332510151083768 0.316918675020855
H9_0_2_0_0_0 H 0.942671462304376 0.606665668868054 0.026197636807673
H11_0_2_0_0_0 H -0.003193558722115 0.779145628339271 0.027921121150933
H10_0_2_0_0_0 H 0.856792835788586 0.732760215012589 0.070050906095429
H6_0_2_0_0_0 H 0.868722283870673 0.592789862001945 0.177100409212448
H8_0_2_0_0_0 H 0.016269973759624 0.534253298916065 0.204917808725279
H7_0_2_0_0_0 H 0.949442746455460 0.459993372051822 0.134772680718926
C15_0_2_0_0_0 C 0.740337532552340 0.641773109919609 0.326786073049587
C14_0_2_0_0_0 C 0.724617329738203 0.617486530332172 0.451115884572930
H14_0_2_0_0_0 H 0.600086864227586 0.730717984802952 0.389872270077853
C22_0_2_0_0_0 C 0.137801702190788 0.540794590545531 0.357403812329892
H30_0_2_0_0_0 H 0.217444518241478 0.731432320984681 0.320808472072095
H29_0_2_0_0_0 H 0.161504988319995 0.743129867031194 0.401351317726501
H32_0_2_0_0_0 H 0.162882755810050 0.337405001532675 0.314902299143750
H31_0_2_0_0_0 H 0.222305973409995 0.471849927942753 0.266872678461493
C17_0_2_0_0_0 C 0.838582415574505 0.757594237641546 0.331326587562218
H18_0_2_0_0_0 H 0.684605167685807 0.658262934165298 0.283217478409020
H17_0_2_0_0_0 H 0.787700946974878 0.542293600703682 0.319708106665685
C16_0_2_0_0_0 C 0.813285766109112 0.492469022790533 0.454027714319495
H16_0_2_0_0_0 H 0.656356301394272 0.611668695396426 0.491370917443106
H15_0_2_0_0_0 H 0.778596465613119 0.711588967255400 0.459522486682050
H33_0_2_0_0_0 H 0.047805542216630 0.562616491999530 0.334203599412297
H34_0_2_0_0_0 H 0.115190885853572 0.495365279215400 0.404802971115913
H22_0_2_0_0_0 H 0.792833965252143 0.857788179050449 0.337388586112971
H24_0_2_0_0_0 H 0.897356868193783 0.762157004154445 0.287449821482627
H23_0_2_0_0_0 H 0.901491079332139 0.743655622289001 0.372337779330799
H19_0_2_0_0_0 H 0.862440987776327 0.489417473283977 0.500208319136252
H21_0_2_0_0_0 H 0.884883346597163 0.495493879390929 0.415569806431964
H20_0_2_0_0_0 H 0.762280636217043 0.395410988096058 0.448942526331325
C0_0_3_0_0_0 C 0.381200328954717 0.011712375042434 0.358705566241842
C1_0_3_0_0_0 C 0.496642303200866 0.056531842498955 0.332939127289621
C3_0_3_0_0_0 C 0.347955638302457 0.039023843623236 0.422995343144035
H0_0_3_0_0_0 H 0.320016373995019 0.952439475598804 0.327779471139516
C2_0_3_0_0_0 C 0.579739590439057 0.131056506558655 0.372586569244178
N0_0_3_0_0_0 N 0.527353664593105 0.019298263301771 0.267739768503828
C4_0_3_0_0_0 C 0.428917776298201 0.115254914807156 0.461901945737416
H1_0_3_0_0_0 H 0.260539273560568 1.000151283483329 0.443221033683816
C5_0_3_0_0_0 C 0.543317319960557 0.162037153968269 0.436695268110747
S0_0_3_0_0_0 S 0.728381583227186 0.187885816601877 0.341910874954219
C6_0_3_0_0_0 C 0.552381652267736 0.110432908962071 0.218763274785099
H4_0_3_0_0_0 H 0.510755327225042 0.918332432854751 0.256971072360839
H2_0_3_0_0_0 H 0.403960548057606 0.134559676374617 0.512125356150631
H3_0_3_0_0_0 H 0.606650031820057 0.219195581190229 0.467366868034225
C7_0_3_0_0_0 C 0.840027513008311 0.119298178122415 0.399274115170381
C9_0_3_0_0_0 C 0.577116038293850 0.047158095140683 0.150924295102561
O0_0_3_0_0_0 O 0.552659899125414 0.237406517808462 0.228007309833673
C8_0_3_0_0_0 C 0.973806743480436 0.166724215123416 0.381594744066992
O1_0_3_0_0_0 O 0.813548497427383 0.043841815766504 0.444813812609087
C12_0_3_0_0_0 C 0.447088164470444 0.013954836443227 0.119613673059141
C19_0_3_0_0_0 C 0.653501953115335 0.150281024166684 0.108262614549911
C18_0_3_0_0_0 C 0.654881837260511 0.911305494268264 0.155177674203192
C11_0_3_0_0_0 C 0.048606933314281 0.198101784882988 0.443327375537925
C10_0_3_0_0_0 C 0.038572508687213 0.056106882074150 0.338405631704618
H5_0_3_0_0_0 H 0.965503921307922 0.261454517108566 0.352944333866013
C13_0_3_0_0_0 C 0.349202669718082 0.132352837573424 0.113144576303592
H13_0_3_0_0_0 H 0.404097200469828 0.928772160443782 0.146535185910717
H12_0_3_0_0_0 H 0.469342006251616 0.972702298855910 0.071284128269322
C20_0_3_0_0_0 C 0.788165268599114 0.175859215062944 0.132964141016201
H28_0_3_0_0_0 H 0.603574422926597 0.248058172835852 0.104656793378309
H27_0_3_0_0_0 H 0.658631156929182 0.106609285955782 0.059250142035668
C21_0_3_0_0_0 C 0.786666152752442 0.935439299011308 0.183008605517148
H26_0_3_0_0_0 H 0.663664969938141 0.869333442582723 0.105949188306806
H25_0_3_0_0_0 H 0.604504939715774 0.832512486809619 0.183085775658531
H9_0_3_0_0_0 H 0.057365965963906 0.106665748860309 0.473805925675296
H11_0_3_0_0_0 H 1.003230316907266 0.279145174032700 0.472076148884463
H10_0_3_0_0_0 H 0.143245161966516 0.232757516327482 0.429948829952595
H6_0_3_0_0_0 H 0.131322014007188 0.092776350851358 0.322905537514952
H8_0_3_0_0_0 H 0.983775411405250 0.034237491605272 0.295087918458223
H7_0_3_0_0_0 H 0.050598315197441 0.959984127950011 0.365236885681479
C15_0_3_0_0_0 C 0.259704184999661 0.141775028361108 0.173220692424038
C14_0_3_0_0_0 C 0.275415932008116 0.117487462113545 0.048891167387202
H14_0_3_0_0_0 H 0.399951121155897 0.230719008318677 0.110130354009389
C22_0_3_0_0_0 C 0.862238140336731 0.040803570931665 0.142590327704027
H30_0_3_0_0_0 H 0.782599307724422 0.231437230246284 0.179189334948452
H29_0_3_0_0_0 H 0.838527390695837 0.243142463072956 0.098644496067812
H32_0_3_0_0_0 H 0.837165447276945 0.837412638416327 0.185095256854049
H31_0_3_0_0_0 H 0.777746207969104 0.971855720602058 0.233125329338257
C17_0_3_0_0_0 C 0.161457333918129 0.257593378212047 0.168678256954658
H18_0_3_0_0_0 H 0.315438979950122 0.158269184106461 0.216787879392549
H17_0_3_0_0_0 H 0.212343029789626 0.042294590782590 0.180302369934336
C16_0_3_0_0_0 C 0.186751242627815 0.992466747487795 0.045981624167832
H16_0_3_0_0_0 H 0.343673227507810 0.111675326291986 0.008634442067547
H15_0_3_0_0_0 H 0.221432312481749 0.211587474905495 0.040485487010349
H33_0_3_0_0_0 H 0.952237901431337 0.062624954488399 0.165786624225087
H34_0_3_0_0_0 H 0.884841311948083 0.995377984394093 0.095190104958340
H22_0_3_0_0_0 H 0.207204015695796 0.357787903751177 0.162613819591463
H24_0_3_0_0_0 H 0.102683550328816 0.262155826759272 0.212555112244662
H23_0_3_0_0_0 H 0.098548378633431 0.243652475798290 0.127667638976065
H19_0_3_0_0_0 H 0.137577260608700 0.989428939995030 -0.000193758394640
H21_0_3_0_0_0 H 0.115168844654975 0.995475348646069 0.084447098361868
H20_0_3_0_0_0 H 0.237762333577066 0.895409678236835 0.051055805105604
#END
