# Supplementary material for: Combined crystal structure prediction and high-pressure crystallization in rational pharmaceutical polymorph screening
Source: Nat Commun. 2015 Jul 22;6:7793. doi: 10.1038/ncomms8793 (PMC4525153; doi:10.1038/ncomms8793)
Supplement: Supplementary Data 36 — Structure 1 configuration 2 (see Supplementary Table 2) [file ncomms8793-s37.cif]

##############################################
# Avant-garde Materials Simulation           #
##############################################

data_
_symmetry_cell_setting triclinic
_symmetry_space_group_name_H-M 'P 1'
_symmetry_Int_Tables_number 1
loop_
_symmetry_equiv_pos_site_id
_symmetry_equiv_pos_as_xyz
1 x,y,z
_cell_length_a 10.615765915173359
_cell_length_b 9.703051422445380
_cell_length_c 20.646434326491125
_cell_angle_alpha 89.648984765978369
_cell_angle_beta 89.830098180789548
_cell_angle_gamma 90.001505813726808
loop_
_atom_site_label
_atom_site_type_symbol
_atom_site_fract_x
_atom_site_fract_y
_atom_site_fract_z
C0_0_0_0_0_0 C 0.384586702973746 0.478671582471579 0.860190067271343
C1_0_0_0_0_0 C 0.502221626104011 0.440738089806613 0.834996652749439
C3_0_0_0_0_0 C 0.353348974820853 0.450304731590715 0.924562464200768
H0_0_0_0_0_0 H 0.320129460259962 0.534211570154040 0.828889053782361
C2_0_0_0_0_0 C 0.589932384158473 0.373117364878469 0.875511501971078
N0_0_0_0_0_0 N 0.530968167029715 0.478563782736169 0.769682617934132
C4_0_0_0_0_0 C 0.438453339438431 0.379079502522353 0.963909264399230
H1_0_0_0_0_0 H 0.264779107632286 0.485475911018034 0.944732103327916
C5_0_0_0_0_0 C 0.555353613296669 0.339831925848966 0.939386619055458
S0_0_0_0_0_0 S 0.745138916031108 0.335621652258004 0.847017370033425
C6_0_0_0_0_0 C 0.558859271329315 0.387252675227110 0.721540336945238
H4_0_0_0_0_0 H 0.513072669181247 0.579289058203951 0.758471993581622
H2_0_0_0_0_0 H 0.415229171737106 0.358722336048538 0.014113442002929
H3_0_0_0_0_0 H 0.622331351807427 0.287862926168221 0.970559577968753
C7_0_0_0_0_0 C 0.841726912039794 0.437335510607225 0.901993221861438
C9_0_0_0_0_0 C 0.582058980224321 0.449914801002165 0.653330698217973
O0_0_0_0_0_0 O 0.562913397807547 0.260531936681131 0.731897145744338
C8_0_0_0_0_0 C 0.984515115080360 0.424585344897201 0.890301649385038
O1_0_0_0_0_0 O 0.797670196299623 0.506754502678457 0.945630373941518
C12_0_0_0_0_0 C 0.451390915196499 0.483198215627203 0.621773874402472
C18_0_0_0_0_0 C 0.660320393375015 0.585735797440954 0.656901666161705
C19_0_0_0_0_0 C 0.657265485984631 0.346508650515202 0.610903981803555
C10_0_0_0_0_0 C 0.034131685899589 0.300342316749686 0.930207098374546
C11_0_0_0_0_0 C 0.024096402650614 0.416530832736140 0.818472341550825
H5_0_0_0_0_0 H 0.023121405672426 0.519147610572503 0.911223625943179
C13_0_0_0_0_0 C 0.355137835324402 0.363579456531073 0.613360818277594
H12_0_0_0_0_0 H 0.473269921104783 0.527629025655047 0.574088560956113
H13_0_0_0_0_0 H 0.407112920688420 0.566216722702225 0.649212134334638
C21_0_0_0_0_0 C 0.793429123480436 0.560976329331966 0.683919588146098
H25_0_0_0_0_0 H 0.611242220310392 0.664470630748865 0.685022534249948
H26_0_0_0_0_0 H 0.667062591918689 0.628028812225093 0.607641329586838
C20_0_0_0_0_0 C 0.793084609964163 0.320732711528260 0.634854559689347
H27_0_0_0_0_0 H 0.660560519748213 0.389954088195183 0.561764839099523
H28_0_0_0_0_0 H 0.607084425193637 0.248753728036930 0.607831256193886
H6_0_0_0_0_0 H 0.136654911963658 0.294182450907126 0.925766243043232
H7_0_0_0_0_0 H 0.994342930741107 0.203955255959774 0.912543125990458
H8_0_0_0_0_0 H 0.010574657693023 0.310875092867239 0.981536103976696
H9_0_0_0_0_0 H 0.987523855315860 0.323910914599917 0.795134601083598
H10_0_0_0_0_0 H 0.126804371548858 0.412618585228011 0.814933857769579
H11_0_0_0_0_0 H 0.991119133373379 0.506032257102212 0.791022769110514
C14_0_0_0_0_0 C 0.281717464587073 0.380685995434091 0.548735001248739
C15_0_0_0_0_0 C 0.265176715524822 0.348723970468259 0.672491744274353
H14_0_0_0_0_0 H 0.407406864905307 0.266248123875280 0.609689870573267
C22_0_0_0_0_0 C 0.867672978984964 0.455833232661914 0.643426450452677
H31_0_0_0_0_0 H 0.786180518727558 0.523697201830222 0.733905139970010
H32_0_0_0_0_0 H 0.844177006351044 0.658917902846885 0.685847635354482
H29_0_0_0_0_0 H 0.841931998966035 0.253138002065435 0.600552390515911
H30_0_0_0_0_0 H 0.789424677227900 0.265446367742848 0.681276300628038
C16_0_0_0_0_0 C 0.191109671654095 0.504330915923356 0.546168092961677
H15_0_0_0_0_0 H 0.229009793318810 0.286180784854354 0.539084415223780
H16_0_0_0_0_0 H 0.350473272900953 0.389598488583010 0.509163238989322
C17_0_0_0_0_0 C 0.168697465550026 0.231509436476099 0.665556732052591
H17_0_0_0_0_0 H 0.216165259641686 0.446887795798892 0.680417851809183
H18_0_0_0_0_0 H 0.320914433222426 0.330196183332302 0.716211168525065
H33_0_0_0_0_0 H 0.958808661956233 0.434142990728899 0.666134757593663
H34_0_0_0_0_0 H 0.888218111228350 0.501186992287319 0.595814426877007
H19_0_0_0_0_0 H 0.142021958075287 0.508652265640318 0.499767183501495
H20_0_0_0_0_0 H 0.240744651337531 0.602030035152594 0.552288431974568
H21_0_0_0_0_0 H 0.119281898119095 0.498267571322771 0.584083885792338
H22_0_0_0_0_0 H 0.216229411504442 0.132798061579544 0.658154175312585
H23_0_0_0_0_0 H 0.105473754586997 0.247831282124045 0.624504910178478
H24_0_0_0_0_0 H 0.109979055522569 0.221918007240286 0.708862313523385
C0_0_1_0_0_0 C 0.620903089165612 0.987326849382007 0.641828187996319
C1_0_1_0_0_0 C 0.505343136133570 0.942289163040687 0.667106361103095
C3_0_1_0_0_0 C 0.654465510398873 0.959373661364639 0.577970186704036
H0_0_1_0_0_0 H 0.681906491750038 0.047223431849906 0.672760423138894
C2_0_1_0_0_0 C 0.422835985710217 0.866174020214300 0.627543763976810
N0_0_1_0_0_0 N 0.473830558995505 0.980532305966881 0.731719938911008
C4_0_1_0_0_0 C 0.573815368321214 0.882219373038931 0.539071031527664
H1_0_1_0_0_0 H 0.741915854346742 -0.001528234881967 0.558070682713340
C5_0_1_0_0_0 C 0.459550780925523 0.834680829720590 0.563903601831005
S0_0_1_0_0_0 S 0.274530342665946 0.808355818420233 0.657896175741324
C6_0_1_0_0_0 C 0.451087059358467 0.889424084413350 0.781178369671972
H4_0_1_0_0_0 H 0.491610824196752 0.081364368664007 0.742264479140982
H2_0_1_0_0_0 H 0.598943439280468 0.862671320201027 0.489146882175438
H3_0_1_0_0_0 H 0.396535551054778 0.776597185932845 0.533253050693603
C7_0_1_0_0_0 C 0.162189666460422 0.874846698799646 0.599590053091492
C9_0_1_0_0_0 C 0.426442852215307 0.953203496511316 0.848577087325277
O0_0_1_0_0_0 O 0.452911558113295 0.762309975148515 0.772645220269768
C8_0_1_0_0_0 C 0.028345815800006 0.828024701062191 0.617240585221542
O1_0_1_0_0_0 O 0.188406750862249 0.948902867177360 0.553475264925955
C12_0_1_0_0_0 C 0.556814617338796 0.990791360186982 0.879146200765877
C18_0_1_0_0_0 C 0.345146822809497 0.086709854859577 0.843819308843817
C19_0_1_0_0_0 C 0.354011194006635 0.847698295047215 0.891861407345337
C10_0_1_0_0_0 C 0.964403122181737 0.939446037404078 0.659646882695540
C11_0_1_0_0_0 C 0.952344972750740 0.796404095769674 0.555698145533047
H5_0_1_0_0_0 H 0.036794159394905 0.733492917197069 0.646337020847994
C13_0_1_0_0_0 C 0.656667730134862 0.873779292048403 0.884553862822273
H12_0_1_0_0_0 H 0.535586266871444 0.030898391514874 0.927509575713305
H13_0_1_0_0_0 H 0.596534176105905 0.077771520546710 0.851964182293963
C21_0_1_0_0_0 C 0.212723292721799 0.058329845208015 0.816907978852628
H25_0_1_0_0_0 H 0.392950462132124 0.166346170839917 0.815224943846513
H26_0_1_0_0_0 H 0.337169774670895 0.129320055746532 0.892750647132157
C20_0_1_0_0_0 C 0.219344838705389 0.817566554558381 0.867386948322440
H27_0_1_0_0_0 H 0.348613590308590 0.891711071999420 0.940624576732651
H28_0_1_0_0_0 H 0.406771476491155 0.751485638406468 0.895836157273063
H6_0_1_0_0_0 H 0.871135644551112 0.903811730761132 0.674666644726380
H7_0_1_0_0_0 H 0.953243043747114 0.035656389646494 0.632449818817156
H8_0_1_0_0_0 H 0.019365674107844 0.960901010112939 0.703134300991925
H9_0_1_0_0_0 H 0.943100001007817 0.887758975539624 0.524904369464084
H10_0_1_0_0_0 H 0.857749768626526 0.761998556145724 0.569192090872104
H11_0_1_0_0_0 H -0.002840507623062 0.715070185792961 0.527350895035308
C14_0_1_0_0_0 C 0.727842367973543 0.881631373242834 0.950094836778713
C15_0_1_0_0_0 C 0.747761351014941 0.874201493234435 0.825525619520231
H14_0_1_0_0_0 H 0.607527196077803 0.774223357606429 0.884292512171778
C22_0_1_0_0_0 C 0.141772794030184 0.950600161923708 0.858055522666494
H31_0_1_0_0_0 H 0.220597813647458 0.022050138607755 0.766933328834714
H32_0_1_0_0_0 H 0.159145583020449 0.154520134506756 0.815073880971754
H29_0_1_0_0_0 H 0.171588031015239 0.748146154022261 0.901716990131185
H30_0_1_0_0_0 H 0.225402522133684 0.762808040846604 0.821203842480537
C16_0_1_0_0_0 C 0.817767896706295 0.005022946769740 0.956044923343757
H15_0_1_0_0_0 H 0.780165910123071 0.785878876784185 0.957868724114362
H16_0_1_0_0_0 H 0.657657804649460 0.885402659199509 0.989156578185225
C17_0_1_0_0_0 C 0.842042125857458 0.754018053959514 0.825790130938489
H17_0_1_0_0_0 H 0.798152054549674 0.972951909806913 0.823490704246313
H18_0_1_0_0_0 H 0.692816025131321 0.869410343873028 0.780819236472530
H33_0_1_0_0_0 H 0.050853370350165 0.926960248121940 0.835844765599249
H34_0_1_0_0_0 H 0.121136838875052 -0.004901577306453 0.905555222136475
H19_0_1_0_0_0 H 0.859396574954792 0.009738448395026 1.004281175896039
H20_0_1_0_0_0 H 0.769942063097033 0.103077223922546 0.946941603866487
H21_0_1_0_0_0 H 0.895386245078523 -0.002204229764819 0.921391932976313
H22_0_1_0_0_0 H 0.791931159994605 0.655730346049988 0.824321673979543
H23_0_1_0_0_0 H 0.901197798589813 0.753134423676326 0.869048237244993
H24_0_1_0_0_0 H 0.904541829900214 0.758978788749695 0.783618960963985
C0_0_2_0_0_0 C 0.614898272165267 0.513896714924523 0.142931986312662
C1_0_2_0_0_0 C 0.499206623270002 0.557735578461615 0.168203630492971
C3_0_2_0_0_0 C 0.647841122374975 0.542945463217001 0.078979418298815
H0_0_2_0_0_0 H 0.676559921092160 0.454293560789790 0.173975628093238
C2_0_2_0_0_0 C 0.415703429930038 0.632834134714215 0.128368583621109
N0_0_2_0_0_0 N 0.468726552811643 0.519290126309910 0.233138183261501
C4_0_2_0_0_0 C 0.566331314906575 0.619411302904465 0.039773167259590
H1_0_2_0_0_0 H 0.735769311182030 0.505513936716833 0.059219867708309
C5_0_2_0_0_0 C 0.451613200323011 0.665003258966314 0.064491663241108
S0_0_2_0_0_0 S 0.267579859576795 0.689598781847515 0.158805573696856
C6_0_2_0_0_0 C 0.444237792223363 0.609733987075197 0.282017553324927
H4_0_2_0_0_0 H 0.485242252622103 0.418032189474656 0.243822733083956
H2_0_2_0_0_0 H 0.591514051702504 0.639843474661413 0.989831067322957
H3_0_2_0_0_0 H 0.387817990741478 0.722626949074926 0.033750907156671
C7_0_2_0_0_0 C 0.154243064012830 0.623632615571274 0.101338398452053
C9_0_2_0_0_0 C 0.419938009209299 0.545469038539418 0.349644953025032
O0_0_2_0_0_0 O 0.444214148504119 0.736936375927308 0.272875563886501
C8_0_2_0_0_0 C 0.021203214106526 0.670591275105266 0.120359049196635
O1_0_2_0_0_0 O 0.178802139180676 0.550686242543613 0.054990678862423
C12_0_2_0_0_0 C 0.550469849839368 0.511621617198385 0.381202525865396
C19_0_2_0_0_0 C 0.344034906630238 0.648218916874384 0.392063300666543
C18_0_2_0_0_0 C 0.341915114628221 0.409654731546176 0.345166710783678
C11_0_2_0_0_0 C 0.944291010782303 0.705800034524529 0.059481751989941
C10_0_2_0_0_0 C 0.957672131360173 0.557930337790221 0.162832429832486
H5_0_2_0_0_0 H 0.031253098193075 0.763610896588364 0.149866507913368
C13_0_2_0_0_0 C 0.648584417289973 0.629925176203837 0.388037044872981
H13_0_2_0_0_0 H 0.593255834528457 0.426876002954065 0.354336793962261
H12_0_2_0_0_0 H 0.528685861093355 0.469472452720301 0.429358233212969
C20_0_2_0_0_0 C 0.208767559208154 0.674054005967079 0.367219025373168
H28_0_2_0_0_0 H 0.394091295135925 0.746022839546878 0.395622399515172
H27_0_2_0_0_0 H 0.339659296008198 0.604151458169811 0.441032725300462
C21_0_2_0_0_0 C 0.209548296430592 0.434311457744996 0.317170394264462
H26_0_2_0_0_0 H 0.333744414819756 0.366854702806121 0.394274976517767
H25_0_2_0_0_0 H 0.391984763335121 0.331243060086457 0.317331520840963
H9_0_2_0_0_0 H -0.011373337384704 0.788791154221825 0.031581319764402
H11_0_2_0_0_0 H 0.849654559649637 0.739021682084645 0.073293216966270
H10_0_2_0_0_0 H 0.935036726343628 0.616470607975025 0.028020306249358
H6_0_2_0_0_0 H 0.865487641727866 0.594122326964110 0.179104954566700
H8_0_2_0_0_0 H 0.014187056254404 0.533569190531604 0.205582246316869
H7_0_2_0_0_0 H 0.944240557425446 0.463178350932151 0.135319964918671
C15_0_2_0_0_0 C 0.737622309171994 0.640577991692205 0.328284319925772
C14_0_2_0_0_0 C 0.723177445427164 0.613673390559124 0.452323982660832
H14_0_2_0_0_0 H 0.597805187193987 0.728304052788305 0.391092093873286
C22_0_2_0_0_0 C 0.134447526783554 0.539013164123934 0.357550605135665
H30_0_2_0_0_0 H 0.213647328370536 0.730169489915666 0.321041282677235
H29_0_2_0_0_0 H 0.158831967299189 0.740988843531064 0.401395442328198
H32_0_2_0_0_0 H 0.158919389993312 0.336273243281946 0.314864900254148
H31_0_2_0_0_0 H 0.217859178053592 0.471711147976480 0.267191072293117
C17_0_2_0_0_0 C 0.835951892468400 0.756513861182135 0.333231549683675
H18_0_2_0_0_0 H 0.681350302348840 0.657866015321558 0.284665016773944
H17_0_2_0_0_0 H 0.785093164640184 0.541228044896165 0.321199777818635
C16_0_2_0_0_0 C 0.811683668320694 0.488241434075321 0.455308498811392
H16_0_2_0_0_0 H 0.655296878306537 0.607456432525859 0.492398805021540
H15_0_2_0_0_0 H 0.777635285983857 0.707474139335527 0.460851713164644
H33_0_2_0_0_0 H 0.043842820818839 0.561091685459616 0.334379735906794
H34_0_2_0_0_0 H 0.112707072381353 0.492826871490359 0.404860475930986
H22_0_2_0_0_0 H 0.790064632200492 0.856578096648322 0.339324718641717
H24_0_2_0_0_0 H 0.894360343330160 0.762039866955172 0.289570864462533
H23_0_2_0_0_0 H 0.899428615741063 0.741846646278552 0.374308699103189
H19_0_2_0_0_0 H 0.861671864886300 0.484401596417591 0.501456187750740
H21_0_2_0_0_0 H 0.882779546857132 0.491541720310440 0.416966365660405
H20_0_2_0_0_0 H 0.760220467452606 0.391373614360144 0.450199613255923
C0_0_3_0_0_0 C 0.378269497929670 0.009452203912482 0.358060029740938
C1_0_3_0_0_0 C 0.493544893187574 0.055043983208689 0.332685558842235
C3_0_3_0_0_0 C 0.345704333651246 0.035143516413666 0.422250969696022
H0_0_3_0_0_0 H 0.316732577377167 0.950700855545440 0.326931540844118
C2_0_3_0_0_0 C 0.577110488918019 0.128886814973230 0.372626356346578
N0_0_3_0_0_0 N 0.523672309495126 0.019008759098111 0.267607058886385
C4_0_3_0_0_0 C 0.427109700412756 0.110645542230048 0.461456868478835
H1_0_3_0_0_0 H 0.258462276955993 0.995562345678962 0.442154189620111
C5_0_3_0_0_0 C 0.541294704886499 0.158362155670586 0.436627755716907
S0_0_3_0_0_0 S 0.725570460234533 0.186661553195289 0.342448987673610
C6_0_3_0_0_0 C 0.548526697938416 0.110991358282634 0.218881198672861
H4_0_3_0_0_0 H 0.507289230282559 0.918076174466205 0.256768376972372
H2_0_3_0_0_0 H 0.402639751718783 0.128733574698014 0.511593809939086
H3_0_3_0_0_0 H 0.604953895920936 0.215031528388664 0.467519336421334
C7_0_3_0_0_0 C 0.838111499570452 0.118098906620880 0.400156580142622
C9_0_3_0_0_0 C 0.573393299258285 0.048898777102535 0.151199337196162
O0_0_3_0_0_0 O 0.548767709715895 0.237891995974304 0.228208018663991
C8_0_3_0_0_0 C 0.971831734861140 0.165816121436972 0.382671389363817
O1_0_3_0_0_0 O 0.812182365110317 0.042385159346309 0.445720737170608
C12_0_3_0_0_0 C 0.443285895191630 0.016539027970750 0.118963336069770
C19_0_3_0_0_0 C 0.650515096455879 0.152623100255222 0.109250407037169
C18_0_3_0_0_0 C 0.651162091783738 0.912837384930238 0.155807255435152
C11_0_3_0_0_0 C 0.048088104131449 0.195714322684433 0.444346571728911
C10_0_3_0_0_0 C 0.035651280218541 0.055996547166704 0.339281255893884
H5_0_3_0_0_0 H 0.963033903091887 0.261244617631915 0.354260759448396
C13_0_3_0_0_0 C 0.345088861225976 0.135060314431193 0.112373415392023
H13_0_3_0_0_0 H 0.400159832867885 0.930471750280771 0.145244081103037
H12_0_3_0_0_0 H 0.465826825380157 0.976777510243468 0.070679940612545
C20_0_3_0_0_0 C 0.784938442734466 0.177951423285951 0.135258674595256
H28_0_3_0_0_0 H 0.600539302711306 0.250501652497625 0.105145942265551
H27_0_3_0_0_0 H 0.656536546074188 0.109352915866366 0.060369106295328
C21_0_3_0_0_0 C 0.782765461518113 0.936335006886944 0.184853762884655
H26_0_3_0_0_0 H 0.660544035384864 0.872041984466546 0.106617631041845
H25_0_3_0_0_0 H 0.600349996358225 0.833357534456852 0.183067571844261
H9_0_3_0_0_0 H 0.057482570728878 0.103516230009870 0.474561152208371
H11_0_3_0_0_0 H 1.003334984065539 0.276192931686819 0.473255709364746
H10_0_3_0_0_0 H 0.142623242126982 0.230591749863712 0.430990291171098
H6_0_3_0_0_0 H 0.128233731892196 0.092923034740474 0.323794713092584
H8_0_3_0_0_0 H 0.979730981503466 0.035076981112460 0.296053224370009
H7_0_3_0_0_0 H 0.048241714053680 0.959232408813935 0.365876348463810
C15_0_3_0_0_0 C 0.256374562683676 0.143737765611505 0.172272540386160
C14_0_3_0_0_0 C 0.270141588710322 0.120908941687926 0.048103127964067
H14_0_3_0_0_0 H 0.395904701967656 0.233512701955510 0.109490874949504
C22_0_3_0_0_0 C 0.859108724524950 0.042745989893548 0.145478555553326
H30_0_3_0_0_0 H 0.778542877610579 0.232940433364017 0.181355805049218
H29_0_3_0_0_0 H 0.835963533747918 0.245838248124167 0.101519592177910
H32_0_3_0_0_0 H 0.833332816757817 0.838226400676587 0.187162769824507
H31_0_3_0_0_0 H 0.773062654650835 0.971493059191045 0.234905058285387
C17_0_3_0_0_0 C 0.157978743903621 0.259766815036087 0.167690064445355
H18_0_3_0_0_0 H 0.312856695566821 0.159677855215194 0.215824850087293
H17_0_3_0_0_0 H 0.209009987400739 0.044135198245307 0.179310634563583
C16_0_3_0_0_0 C 0.180744425260508 0.996263957837476 0.045376267700718
H16_0_3_0_0_0 H 0.337809442228558 0.114735926505682 0.007979633486893
H15_0_3_0_0_0 H 0.216374013524550 0.215484484825754 0.039392452659316
H33_0_3_0_0_0 H 0.948788647389046 0.064242139827782 0.169585720385351
H34_0_3_0_0_0 H 0.882751261238409 0.998366986933700 0.098321167692967
H22_0_3_0_0_0 H 0.203746758373950 0.360049334030719 0.161536266924351
H24_0_3_0_0_0 H 0.100077687626112 0.263959679312420 0.211531601586664
H23_0_3_0_0_0 H 0.094001816329129 0.246201299337358 0.126809842569741
H19_0_3_0_0_0 H 0.129104832787893 0.995022287367367 -0.000304335246658
H21_0_3_0_0_0 H 0.110946056321840 0.998229094280110 0.084348175288315
H20_0_3_0_0_0 H 0.231786221345725 0.898778806218902 0.049562515776275
#END
