# Supplementary material for: Combined crystal structure prediction and high-pressure crystallization in rational pharmaceutical polymorph screening
Source: Nat Commun. 2015 Jul 22;6:7793. doi: 10.1038/ncomms8793 (PMC4525153; doi:10.1038/ncomms8793)
Supplement: Supplementary Data 37 — Structure 2 configuration 1 (see Supplementary Table 2) [file ncomms8793-s38.cif]

##############################################
# Avant-garde Materials Simulation           #
##############################################

data_
_symmetry_cell_setting triclinic
_symmetry_space_group_name_H-M 'P 1'
_symmetry_Int_Tables_number 1
loop_
_symmetry_equiv_pos_site_id
_symmetry_equiv_pos_as_xyz
1 x,y,z
_cell_length_a 21.552668333664034
_cell_length_b 10.290561347316414
_cell_length_c 9.441822958973654
_cell_angle_alpha 89.999363454920015
_cell_angle_beta 96.641799543035503
_cell_angle_gamma 90.000464238356372
loop_
_atom_site_label
_atom_site_type_symbol
_atom_site_fract_x
_atom_site_fract_y
_atom_site_fract_z
C0_0_0_0_0_0 C 0.706674252083438 0.534639524119391 0.370100824953540
C1_0_0_0_0_0 C 0.702838114823863 0.663858771496935 0.323000530585975
C3_0_0_0_0_0 C 0.661532218656074 0.444147497151034 0.318288521974709
H0_0_0_0_0_0 H 0.744466195895235 0.507025634677307 0.450020075118670
C2_0_0_0_0_0 C 0.653076673215802 0.700645007530733 0.220161536353258
N0_0_0_0_0_0 N 0.747407697066088 0.755284588411494 0.387119256725565
C4_0_0_0_0_0 C 0.613682705795716 0.479340742381336 0.213008378046660
H1_0_0_0_0_0 H 0.663428726998457 0.346320398795114 0.360738407019749
C5_0_0_0_0_0 C 0.610185465155650 0.606780666620490 0.162601935708252
S0_0_0_0_0_0 S 0.640308721764230 0.865413654777279 0.166208862357736
C6_0_0_0_0_0 C 0.786155005930509 0.827918973943233 0.313684372918223
H4_0_0_0_0_0 H 0.756808921508891 0.748939596244645 0.495611319166997
H2_0_0_0_0_0 H 0.578682118316511 0.408979862852426 0.172608568763598
H3_0_0_0_0_0 H 0.573498603191902 0.635675718376855 0.080521174565202
C7_0_0_0_0_0 C 0.569533072442398 0.904004903913879 0.244271838016857
C9_0_0_0_0_0 C 0.831662620349545 0.922116806710095 0.402974622583391
O0_0_0_0_0_0 O 0.785445836046864 0.818390332060541 0.181718237888002
C8_0_0_0_0_0 C 0.546727772690311 0.043936571595281 0.217499130426262
O1_0_0_0_0_0 O 0.542568115189065 0.827799297393886 0.315904115919754
C12_0_0_0_0_0 C 0.886198670260621 0.840352797231945 0.483545521789160
C18_0_0_0_0_0 C 0.857542382234800 0.022688183281548 0.301940211950408
C19_0_0_0_0_0 C 0.797954036980036 0.998306642778628 0.515365779560098
C10_0_0_0_0_0 C 0.557467593820612 0.119107140042880 0.359889857618183
C11_0_0_0_0_0 C 0.573552518333702 0.118638680739984 0.097706600686841
H5_0_0_0_0_0 H 0.496161214689046 0.034795019040976 0.189307059414198
C13_0_0_0_0_0 C 0.930015022457419 0.766243319378482 0.389974836613584
H12_0_0_0_0_0 H 0.865859674418911 0.772743950371063 0.554334024587583
H13_0_0_0_0_0 H 0.914356748111266 0.907967343847814 0.554169687400052
C21_0_0_0_0_0 C 0.807588346252429 0.117330458283557 0.233003432834604
H25_0_0_0_0_0 H 0.880119189436810 0.972987322803005 0.219678376653640
H26_0_0_0_0_0 H 0.893863244274640 0.078598723146873 0.366252827804353
C20_0_0_0_0_0 C 0.747736584166896 0.093639072093601 0.447991559556470
H27_0_0_0_0_0 H 0.834043709477653 0.053967187265328 0.580891129400236
H28_0_0_0_0_0 H 0.778047582677875 0.931768366625379 0.588383766704248
H6_0_0_0_0_0 H 0.538584983731753 0.216895371269426 0.343714391248592
H7_0_0_0_0_0 H 0.607243111895236 0.125794919346028 0.398137841465342
H8_0_0_0_0_0 H 0.533929606853258 0.071619416215257 0.442064797283665
H9_0_0_0_0_0 H 0.567814779969651 0.065733683356370 -0.003172907996019
H10_0_0_0_0_0 H 0.623240200010276 0.140918729356336 0.123972824930066
H11_0_0_0_0_0 H 0.548353810609554 0.210353649465725 0.082309872824538
C14_0_0_0_0_0 C 0.939596637452646 0.622219567995753 0.435867541755193
C15_0_0_0_0_0 C 0.992823747072065 0.840553739072636 0.390434401078486
H14_0_0_0_0_0 H 0.907778372401740 0.764501559296061 0.279482708997724
C22_0_0_0_0_0 C 0.775140402700836 0.189753537378456 0.346324289760486
H31_0_0_0_0_0 H 0.772600704606276 0.063124678864148 0.163288509681086
H32_0_0_0_0_0 H 0.828893523926534 0.186660058894255 0.165166348156689
H29_0_0_0_0_0 H 0.727526443724681 0.145767051278490 0.533055813061855
H30_0_0_0_0_0 H 0.709558977905557 0.038488493304984 0.389073367214221
C16_0_0_0_0_0 C 0.879425380506566 0.540362013917612 0.417649427231796
H15_0_0_0_0_0 H 0.960809891665104 0.617635608197087 0.547181828795892
H16_0_0_0_0_0 H 0.973362302809816 0.577296178037148 0.372701957658993
C17_0_0_0_0_0 C 0.041265005714283 0.777597030119602 0.304713227255235
H17_0_0_0_0_0 H 0.013651612128104 0.853513438793270 0.501137132107108
H18_0_0_0_0_0 H 0.982699763613020 0.938876559350265 0.349662617138611
H33_0_0_0_0_0 H 0.738654327212994 0.252482724642219 0.293607060344141
H34_0_0_0_0_0 H 0.808815109827616 0.254146434261285 0.408131415791071
H19_0_0_0_0_0 H 0.845934573930007 0.572985479766289 0.488329271762568
H20_0_0_0_0_0 H 0.889622079656870 0.437953375828469 0.441741913731792
H21_0_0_0_0_0 H 0.856532979996652 0.546046075019052 0.308228982571597
H22_0_0_0_0_0 H 0.080449445746197 0.843494085599640 0.295789833352896
H23_0_0_0_0_0 H 0.020911068478260 0.753515626207540 0.196410692919609
H24_0_0_0_0_0 H 0.060318396128175 0.688048636465336 0.354390454784510
C0_0_1_0_0_0 C 0.293327049192031 0.034656324665182 0.129926684545655
C1_0_1_0_0_0 C 0.297164115247841 0.163880227815961 0.177008704009080
C3_0_1_0_0_0 C 0.338471044754300 0.944170508871404 0.181743729462721
H0_0_1_0_0_0 H 0.255532879537849 0.007033465006797 0.050017309000171
C2_0_1_0_0_0 C 0.346927971737131 0.200676848283592 0.279836795875252
N0_0_1_0_0_0 N 0.252592863820645 0.255300234194466 0.112883037173351
C4_0_1_0_0_0 C 0.386323671792918 0.979375324098003 0.287010873324087
H1_0_1_0_0_0 H 0.336573791639160 0.846339183944693 0.139307712967422
C5_0_1_0_0_0 C 0.389821500424804 0.106819136887883 0.337401643342973
S0_0_1_0_0_0 S 0.359693719442938 0.365448261412963 0.333777680597032
C6_0_1_0_0_0 C 0.213846405658935 0.327937296319592 0.186314037194969
H4_0_1_0_0_0 H 0.243189816107537 0.248949689531587 1.004391966685116
H2_0_1_0_0_0 H 0.421325078151014 0.909018126950482 0.327415323710101
H3_0_1_0_0_0 H 0.426509487936679 0.135720818131065 0.419475991609561
C7_0_1_0_0_0 C 0.430475941224345 0.404035645556877 0.255739997372120
C9_0_1_0_0_0 C 0.168337225729296 0.422128971165508 0.097018736580845
O0_0_1_0_0_0 O 0.214557451928344 0.318414972250182 0.318281466884218
C8_0_1_0_0_0 C 0.453279477096355 0.543968660975629 0.282511932444807
O1_0_1_0_0_0 O 0.457445611993378 0.327827770434900 0.184122756078475
C12_0_1_0_0_0 C 0.113802204362126 0.340359466202244 0.016450967066490
C18_0_1_0_0_0 C 0.142456159222178 0.522700125465932 0.198048213266804
C19_0_1_0_0_0 C 0.202044967043001 0.498318839136078 0.984623462413355
C10_0_1_0_0_0 C 0.442534768395382 0.619139989101809 0.140120611794731
C11_0_1_0_0_0 C 0.426455963442060 0.618665504470110 0.402307884874621
H5_0_1_0_0_0 H 0.503846462917316 0.534832849282352 0.310697738831810
C13_0_1_0_0_0 C 0.069986584465175 0.266246051062239 0.110022811786488
H12_0_1_0_0_0 H 0.134142168726727 0.272752277204949 0.945664770364160
H13_0_1_0_0_0 H 0.085643257641184 0.407971195659747 0.945824412745863
C21_0_1_0_0_0 C 0.192408723357602 0.617349143142387 0.266978457074948
H25_0_1_0_0_0 H 0.119880700369758 0.472998621469582 0.280313341567158
H26_0_1_0_0_0 H 0.106134077740921 0.578605707596441 0.133733399101423
C20_0_1_0_0_0 C 0.252260063259401 0.593660084311229 0.051990796400961
H27_0_1_0_0_0 H 0.165954274078515 0.553972691576069 0.919093303775691
H28_0_1_0_0_0 H 0.221953020625119 0.431779903467033 0.911610949077931
H6_0_1_0_0_0 H 0.461414338916649 0.716931133782532 0.156294510927515
H7_0_1_0_0_0 H 0.392758632853515 0.625819995407995 0.101876338647424
H8_0_1_0_0_0 H 0.466073354217495 0.571659536139599 0.057943360747908
H9_0_1_0_0_0 H 0.432195657962087 0.565757287326592 0.503186498438978
H10_0_1_0_0_0 H 0.376767872140676 0.640942591481618 0.376046164055235
H11_0_1_0_0_0 H 0.451654086095395 0.710381657945237 0.417703789313226
C14_0_1_0_0_0 C 0.060405477078934 0.122222546742270 0.064130495366202
C15_0_1_0_0_0 C 0.007177366319445 0.340552649192142 0.109563756935914
H14_0_1_0_0_0 H 0.092223573262739 0.264503599826181 0.220514665043177
C22_0_1_0_0_0 C 0.224853606426097 0.689773878909448 0.153651475222576
H31_0_1_0_0_0 H 0.227398316874000 0.563148642427918 0.336694054588966
H32_0_1_0_0_0 H 0.171103027558056 0.686677054102309 0.334814111940740
H29_0_1_0_0_0 H 0.272468737726784 0.645787919202645 0.966922795891058
H30_0_1_0_0_0 H 0.290439257362891 0.538516695801390 0.110912699198804
C16_0_1_0_0_0 C 0.120577055033851 0.040367766042756 0.082345612370157
H15_0_1_0_0_0 H 0.039191447515150 0.117639683880263 0.952816870059570
H16_0_1_0_0_0 H 0.026640603508932 0.077295652775649 0.127297384839584
C17_0_1_0_0_0 C 0.958735923836036 0.277588784660548 0.195281577997933
H17_0_1_0_0_0 H 0.986349969995014 0.353516310292579 0.998861013462365
H18_0_1_0_0_0 H 0.017300673289972 0.438874139667478 0.150338940730539
H33_0_1_0_0_0 H 0.261337519553294 0.752511132791648 0.206363417943200
H34_0_1_0_0_0 H 0.191176281449806 0.754158640316981 0.091840496463021
H19_0_1_0_0_0 H 0.143470367810619 0.046050317272453 0.191765275646555
H20_0_1_0_0_0 H 0.154067035724193 0.072994426019430 0.011663988929097
H21_0_1_0_0_0 H 0.110380401319170 0.937959239705642 0.058253273650175
H22_0_1_0_0_0 H 0.919551681670848 0.343483854308229 0.204208655364447
H23_0_1_0_0_0 H 0.979089864406605 0.253501213029117 0.303582764921519
H24_0_1_0_0_0 H 0.939682287326756 0.188042933626725 0.145599564461929
C0_0_2_0_0_0 C 0.293326902058366 0.465361429300677 0.629908296905530
C1_0_2_0_0_0 C 0.297162198571253 0.336141975680797 0.677007999098905
C3_0_2_0_0_0 C 0.338468314145876 0.555852820406417 0.681725794148063
H0_0_2_0_0_0 H 0.255536283467083 0.492975936658623 0.549985911030587
C2_0_2_0_0_0 C 0.346922030248342 0.299354495132532 0.779850522567195
N0_0_2_0_0_0 N 0.252593166076675 0.244716902234431 0.612885655223548
C4_0_2_0_0_0 C 0.386315973818779 0.520658677511559 0.787009784689522
H1_0_2_0_0_0 H 0.336572864249112 0.653680240341051 0.639277012450062
C5_0_2_0_0_0 C 0.389812351879227 0.393218330209147 0.837415107504265
S0_0_2_0_0_0 S 0.359689414433628 0.134584897964715 0.833800860257321
C6_0_2_0_0_0 C 0.213845320572391 0.172080795992506 0.686317366042705
H4_0_2_0_0_0 H 0.243193595483548 0.251060801696003 0.504393597557887
H2_0_2_0_0_0 H 0.421315989323954 0.591019336161179 0.827413190860855
H3_0_2_0_0_0 H 0.426498028851275 0.364322545190963 0.919498377581149
C7_0_2_0_0_0 C 0.430466631464271 0.095995193236692 0.755739859185083
C9_0_2_0_0_0 C 0.168338834294855 0.077883108777361 0.597024256131459
O0_0_2_0_0_0 O 0.214553232410337 0.181608166670516 0.818283328029834
C8_0_2_0_0_0 C 0.453272002246383 0.956063587289799 0.782511297650348
O1_0_2_0_0_0 O 0.457432368230580 0.172201543184216 0.684109947493732
C12_0_2_0_0_0 C 0.113803098810431 0.159647337745798 0.516452571385605
C19_0_2_0_0_0 C 0.202048605043801 0.001695568737262 0.484633513495971
C18_0_2_0_0_0 C 0.142458581936097 0.977309980405642 0.698056005914028
C11_0_2_0_0_0 C 0.426447064034091 0.881361307439295 0.902303292037388
C10_0_2_0_0_0 C 0.442532520770322 0.880893628354262 0.640120184493769
H5_0_2_0_0_0 H 0.503838578958197 0.965205208293155 0.810703877333050
C13_0_2_0_0_0 C 0.069986944850725 0.233758221469638 0.610022465629943
H13_0_2_0_0_0 H 0.085644890908991 0.092032617901880 0.445828899753810
H12_0_2_0_0_0 H 0.134142393123115 0.227255395926990 0.445663755403890
C20_0_2_0_0_0 C 0.252266165465733 0.906363739424674 0.552008247182495
H28_0_2_0_0_0 H 0.221955149360132 0.068235067965584 0.411616841307402
H27_0_2_0_0_0 H 0.165959606647572 0.946034803470936 0.419106404985055
C21_0_2_0_0_0 C 0.192412521103047 0.882667791422559 0.766993202257219
H26_0_2_0_0_0 H 0.106138301884147 0.921399627045340 0.633741360456753
H25_0_2_0_0_0 H 0.119880987502570 0.027009408715335 0.780317555264370
H9_0_2_0_0_0 H 0.432184795262813 0.934265870369203 1.003183072222779
H11_0_2_0_0_0 H 0.451645651493575 0.789646194632792 0.917699753136217
H10_0_2_0_0_0 H 0.376759378123468 0.859081486672788 0.876036784789458
H6_0_2_0_0_0 H 0.461415795282379 0.783105880368608 0.656295178587420
H8_0_2_0_0_0 H 0.466070181347956 0.928382692924598 0.557945621178493
H7_0_2_0_0_0 H 0.392757055177886 0.874204612656356 0.601872354208324
C15_0_2_0_0_0 C 0.007178160218006 0.159448242885299 0.609564454299540
C14_0_2_0_0_0 C 0.060405359825916 0.377781493988604 0.564127654618235
H14_0_2_0_0_0 H 0.092223720222581 0.235501188018364 0.720514443543312
C22_0_2_0_0_0 C 0.224861966663073 0.810247404869130 0.653672896934425
H30_0_2_0_0_0 H 0.290443047175739 0.961514698503953 0.610928629872711
H29_0_2_0_0_0 H 0.272477337182990 0.854237415297758 0.466944293528176
H32_0_2_0_0_0 H 0.171106888669532 0.813336406960140 0.834827477694902
H31_0_2_0_0_0 H 0.227399345964425 0.936873107346848 0.836710986960553
C17_0_2_0_0_0 C 0.958736796675300 0.222407679509343 0.695283198583730
H18_0_2_0_0_0 H 0.017302022804242 0.061126377832883 0.650339294765042
H17_0_2_0_0_0 H 0.986350449200543 0.146485813957949 0.498862043759435
C16_0_2_0_0_0 C 0.120576698142908 0.459638953266334 0.582341818438559
H16_0_2_0_0_0 H 0.026640330698559 0.422706082589102 0.627294019608707
H15_0_2_0_0_0 H 0.039191248840493 0.382364072737436 0.452813973896480
H33_0_2_0_0_0 H 0.261348023251129 0.747518785880420 0.706390868739105
H34_0_2_0_0_0 H 0.191188178640985 0.745854209300540 0.591863467541256
H22_0_2_0_0_0 H 0.919552553754257 0.156510847557609 0.704209656906598
H24_0_2_0_0_0 H 0.939683115173614 0.311954202449366 0.645602104636901
H23_0_2_0_0_0 H 0.979090815745300 0.246493087598889 0.803584531584780
H19_0_2_0_0_0 H 0.154066540831274 0.427015479299105 0.511659631688692
H21_0_2_0_0_0 H 0.143470299670062 0.453955266795218 0.691761181521500
H20_0_2_0_0_0 H 0.110379661824216 0.562047548285219 0.558249661857704
C0_0_3_0_0_0 C 0.706673478509239 0.965340768070079 0.870080296604381
C1_0_3_0_0_0 C 0.702834632070422 0.836118535790919 0.822993216099633
C3_0_3_0_0_0 C 0.661530402854745 0.055830205897232 0.818267590771079
H0_0_3_0_0_0 H 0.744468238095478 0.992959424185340 0.949990079766097
C2_0_3_0_0_0 C 0.653069895406625 0.799326885518967 0.720165289370854
N0_0_3_0_0_0 N 0.747405177538623 0.744694443037773 0.887114171377563
C4_0_3_0_0_0 C 0.613676865627476 0.020630395150031 0.713000332120289
H1_0_3_0_0_0 H 0.663429188267267 0.153660390528936 0.860706978897727
C5_0_3_0_0_0 C 0.610177161235666 0.893187967541320 0.662605140097879
S0_0_3_0_0_0 S 0.640301391234062 0.634557135366013 0.666221390414584
C6_0_3_0_0_0 C 0.786151941420708 0.672061515511238 0.813680110122794
H4_0_3_0_0_0 H 0.756807659137808 0.751039856386649 -0.004394576402831
H2_0_3_0_0_0 H 0.578676129610940 0.090990303722886 0.672599050055164
H3_0_3_0_0_0 H 0.573488328501076 0.864289794000223 0.580531067029867
C7_0_3_0_0_0 C 0.569521545803830 0.595970312250493 0.744268183949074
C9_0_3_0_0_0 C 0.831661677814483 0.577867787369838 0.902970827150620
O0_0_3_0_0_0 O 0.785441016636650 0.681589431298538 0.681713126772172
C8_0_3_0_0_0 C 0.546716651331026 0.456038026263531 0.717497936293523
O1_0_3_0_0_0 O 0.542554404962542 0.672179022747520 0.815889405776604
C12_0_3_0_0_0 C 0.886196604359709 0.659636187843769 0.983541054861615
C19_0_3_0_0_0 C 0.797954584155833 0.501672502269301 0.015363180443110
C18_0_3_0_0_0 C 0.857543335684348 0.477301131726738 0.801937245650506
C11_0_3_0_0_0 C 0.573538483411515 0.381339679223097 0.597700675051194
C10_0_3_0_0_0 C 0.557461963058596 0.380867091767212 0.859889672139739
H5_0_3_0_0_0 H 0.496149607856063 0.465175698530750 0.689314224777618
C13_0_3_0_0_0 C 0.930012972922115 0.733750128863716 0.889971126779806
H13_0_3_0_0_0 H 0.914355141223405 0.592023403570550 0.054167108134469
H12_0_3_0_0_0 H 0.865856490324382 0.727242760435339 0.054327775936712
C20_0_3_0_0_0 C 0.747740166270369 0.406331459568064 0.947991813869359
H28_0_3_0_0_0 H 0.778046011284495 0.568207960743974 0.088378575112406
H27_0_3_0_0_0 H 0.834045686758402 0.446017789274028 0.080891125120693
C21_0_3_0_0_0 C 0.807591656547091 0.382651960700684 0.733003805233678
H26_0_3_0_0_0 H 0.893865985851960 0.421395265134111 0.866249969755835
H25_0_3_0_0_0 H 0.880118219954140 0.527006270679792 0.719673658896569
H9_0_3_0_0_0 H 0.567798328032659 0.434247225268658 0.496821608124684
H11_0_3_0_0_0 H 0.548339735986583 0.289624036137020 0.582306317124630
H10_0_3_0_0_0 H 0.623226549977293 0.359061265252812 0.623960272212393
H6_0_3_0_0_0 H 0.538581193000136 0.283076682686905 0.843717441978360
H8_0_3_0_0_0 H 0.533924942134631 0.428349467479516 0.942068300040771
H7_0_3_0_0_0 H 0.607238335232281 0.374184793997161 0.898131047055693
C15_0_3_0_0_0 C 0.992822279511071 0.659443289288708 0.890431996264742
C14_0_3_0_0_0 C 0.939593892809707 0.877773455152011 0.935864066656149
H14_0_3_0_0_0 H 0.907776639182799 0.735493124460614 0.779478804366795
C22_0_3_0_0_0 C 0.775147464439243 0.310221827333240 0.846327945278949
H30_0_3_0_0_0 H 0.709560718922653 0.461475290533393 0.889071358216614
H29_0_3_0_0_0 H 0.727531700119100 0.354200091632275 0.033057770024646
H32_0_3_0_0_0 H 0.828897919752302 0.313327526026585 0.665165264056363
H31_0_3_0_0_0 H 0.772601484180920 0.436853162176618 0.663290633834221
C17_0_3_0_0_0 C 0.041264750316772 0.722407418962241 0.804717125676481
H18_0_3_0_0_0 H 0.982699131502731 0.561122217416833 0.849655332314657
H17_0_3_0_0_0 H 0.013648743726909 0.646478509882045 0.001135297907458
C16_0_3_0_0_0 C 0.879422297662611 0.959628082001977 0.917648135713836
H16_0_3_0_0_0 H 0.973358991969351 0.922700477359623 0.872697856653534
H15_0_3_0_0_0 H 0.960807573174059 0.882356149400238 0.047177952817267
H33_0_3_0_0_0 H 0.738664084927265 0.247484361672727 0.793613842291358
H34_0_3_0_0_0 H 0.808825357484299 0.245836678168142 0.908136717903637
H22_0_3_0_0_0 H 0.080448826971979 0.656511716839582 0.795790677898026
H24_0_3_0_0_0 H 0.060318535924502 0.811952362225293 0.854401050910171
H23_0_3_0_0_0 H 0.020911736725007 0.746496593657164 0.696415691406252
H19_0_3_0_0_0 H 0.845931933334231 0.927000461242835 0.988328371641606
H21_0_3_0_0_0 H 0.856529548265689 0.953946562226189 0.808227968428132
H20_0_3_0_0_0 H 0.889618767640053 0.062036414435454 0.941742080028367
#END
