# Supplementary material for: Combined crystal structure prediction and high-pressure crystallization in rational pharmaceutical polymorph screening
Source: Nat Commun. 2015 Jul 22;6:7793. doi: 10.1038/ncomms8793 (PMC4525153; doi:10.1038/ncomms8793)
Supplement: Supplementary Data 38 — Structure 2 configuration 2 (see Supplementary Table 2) [file ncomms8793-s39.cif]

##############################################
# Avant-garde Materials Simulation           #
##############################################

data_
_symmetry_cell_setting triclinic
_symmetry_space_group_name_H-M 'P 1'
_symmetry_Int_Tables_number 1
loop_
_symmetry_equiv_pos_site_id
_symmetry_equiv_pos_as_xyz
1 x,y,z
_cell_length_a 21.641117486057457
_cell_length_b 10.362416179069633
_cell_length_c 9.314703050072792
_cell_angle_alpha 88.723164004674530
_cell_angle_beta 94.599943787525390
_cell_angle_gamma 90.271298250912551
loop_
_atom_site_label
_atom_site_type_symbol
_atom_site_fract_x
_atom_site_fract_y
_atom_site_fract_z
C0_0_0_0_0_0 C 0.706316216024684 0.535785067326753 0.374872722098449
C1_0_0_0_0_0 C 0.703560039590028 0.666531362024661 0.333058927284155
C3_0_0_0_0_0 C 0.660663687918251 0.449856215406335 0.322086079337893
H0_0_0_0_0_0 H 0.743752885926336 0.503250302580494 0.450988108737125
C2_0_0_0_0_0 C 0.654544524869375 0.709545388595413 0.234465341630176
N0_0_0_0_0_0 N 0.748499858159727 0.753495762214947 0.397361974057018
C4_0_0_0_0_0 C 0.613109348222423 0.491914014591480 0.222252326723936
H1_0_0_0_0_0 H 0.661870723881591 0.350153547911454 0.359576456101860
C5_0_0_0_0_0 C 0.610758623793380 0.620889531691078 0.176617111592893
S0_0_0_0_0_0 S 0.645548244741709 0.875644251443928 0.185294771280850
C6_0_0_0_0_0 C 0.787218424207662 0.828493986535764 0.321589582241333
H4_0_0_0_0_0 H 0.757339699506264 0.743319966840650 0.506630511977588
H2_0_0_0_0_0 H 0.577159644228991 0.425950350287411 0.182476460330492
H3_0_0_0_0_0 H 0.574436635726757 0.654308112098287 0.098013100190200
C7_0_0_0_0_0 C 0.574199994990055 0.917360882281972 0.261307651733797
C9_0_0_0_0_0 C 0.832073003422094 0.919934770080953 0.410067796468891
O0_0_0_0_0_0 O 0.786862509491831 0.823017525860025 0.187724114827583
C8_0_0_0_0_0 C 0.556916846058943 0.060221576037498 0.238185810535230
O1_0_0_0_0_0 O 0.542487060137654 0.841465779108239 0.326718514077662
C12_0_0_0_0_0 C 0.886115581396892 0.836975453241500 0.486566741284961
C18_0_0_0_0_0 C 0.857891226392775 0.023744511473169 0.307636617280937
C19_0_0_0_0_0 C 0.798485578666180 0.991123065587015 0.527924759303084
C10_0_0_0_0_0 C 0.555001337185263 0.123619108677116 0.385677583870992
C11_0_0_0_0_0 C 0.597514572565663 0.140802569102603 0.141907029131692
H5_0_0_0_0_0 H 0.509385262124697 0.058473460540366 0.187822202717691
C13_0_0_0_0_0 C 0.929754585133516 0.765902326496682 0.388250767672492
H12_0_0_0_0_0 H 0.865723364873202 0.767800346494187 0.559257985701941
H13_0_0_0_0_0 H 0.914045913509475 0.902432886142091 0.556562823457069
C21_0_0_0_0_0 C 0.808593024377278 0.120312627916753 0.244055792188270
H25_0_0_0_0_0 H 0.880163294034224 0.977711501510158 0.221286665048156
H26_0_0_0_0_0 H 0.894095864524678 0.076974584995594 0.370985419924050
C20_0_0_0_0_0 C 0.749095706690594 0.088659703014154 0.466350025637874
H27_0_0_0_0_0 H 0.834380759272768 0.043848662593901 0.592923941713137
H28_0_0_0_0_0 H 0.778397630241724 0.922221209435035 0.601776491844569
H6_0_0_0_0_0 H 0.536144609305441 0.220636153456864 0.368794328890815
H7_0_0_0_0_0 H 0.601663537029797 0.130576066379961 0.439496253786551
H8_0_0_0_0_0 H 0.525793838191001 0.069562188942673 0.456055181538126
H9_0_0_0_0_0 H 0.600017787125207 0.099790285754813 0.035837514477377
H10_0_0_0_0_0 H 0.644809843342919 0.152336861763838 0.191070574756985
H11_0_0_0_0_0 H 0.577139113192267 0.236564120044922 0.126599930391028
C14_0_0_0_0_0 C 0.939149086168981 0.621952728502221 0.433952508362267
C15_0_0_0_0_0 C 0.992138340200762 0.840423572184657 0.384177589416046
H14_0_0_0_0_0 H 0.907849482042259 0.766313035510633 0.277947875730975
C22_0_0_0_0_0 C 0.776834564710186 0.187967200633279 0.363612382514449
H31_0_0_0_0_0 H 0.773682152555609 0.069424910302444 0.174657137158122
H32_0_0_0_0_0 H 0.830167438916901 0.191725470429818 0.175456294766951
H29_0_0_0_0_0 H 0.729463666308895 0.137066668168591 0.555716113891779
H30_0_0_0_0_0 H 0.710783894552068 0.036735786314873 0.408765847027334
C16_0_0_0_0_0 C 0.879393877795340 0.540448774795366 0.419956568287042
H15_0_0_0_0_0 H 0.960164808130508 0.615164892083420 0.545094099955553
H16_0_0_0_0_0 H 0.972673677226620 0.579005402839030 0.367129011594121
C17_0_0_0_0_0 C 0.041694100352100 0.777641280874168 0.299385149734603
H17_0_0_0_0_0 H 0.011530498746286 0.854986803740006 0.495061700587472
H18_0_0_0_0_0 H 0.982296220056717 0.937483915312105 0.339296111723917
H33_0_0_0_0_0 H 0.741060468729586 0.253263751159531 0.315477436056596
H34_0_0_0_0_0 H 0.810815873932514 0.248623898577217 0.425135683027073
H19_0_0_0_0_0 H 0.846094848141366 0.570470382596194 0.494523667637472
H20_0_0_0_0_0 H 0.889492347820434 0.438225582272982 0.442684376304549
H21_0_0_0_0_0 H 0.856755375713624 0.548769895904413 0.310961518595017
H22_0_0_0_0_0 H 0.080342781515655 0.844155906865001 0.286559141772000
H23_0_0_0_0_0 H 0.023018768213457 0.751194769315977 0.191439400012412
H24_0_0_0_0_0 H 0.060672060412533 0.690174199272229 0.353492024110151
C0_0_1_0_0_0 C 0.298018148727811 0.046084061940450 0.128356177588732
C1_0_1_0_0_0 C 0.299579063038266 0.177283190807455 0.162497269838441
C3_0_1_0_0_0 C 0.343583334260344 0.961716566337360 0.188401271966032
H0_0_1_0_0_0 H 0.261124513193399 0.011732899403771 0.053049791830642
C2_0_1_0_0_0 C 0.347761609269769 0.222775734194679 0.260260219887205
N0_0_1_0_0_0 N 0.253620614590250 0.261497346412151 0.093518107820927
C4_0_1_0_0_0 C 0.390046016828263 1.005824968074981 0.288405723639879
H1_0_1_0_0_0 H 0.342579051477816 0.861389994452022 0.157920512744284
C5_0_1_0_0_0 C 0.391381646326680 0.135495511330685 0.325373623876709
S0_0_1_0_0_0 S 0.355297650818665 0.389050568558685 0.305071331421102
C6_0_1_0_0_0 C 0.214102550601766 0.333855778647889 0.166487477506673
H4_0_1_0_0_0 H 0.244305151733233 0.250324911430144 0.985167926724131
H2_0_1_0_0_0 H 0.425350018848968 0.940538740613076 0.336309556204079
H3_0_1_0_0_0 H 0.426505819231281 0.170506451482573 0.404250168053496
C7_0_1_0_0_0 C 0.431598715352531 0.431175076055587 0.249816244814268
C9_0_1_0_0_0 C 0.168836291950769 0.425179605896103 0.075348591695473
O0_0_1_0_0_0 O 0.214471277610057 0.326589677779797 0.300499578070293
C8_0_1_0_0_0 C 0.450784483662827 0.571674258893349 0.280306019014839
O1_0_1_0_0_0 O 0.464556661535775 0.357116689099883 0.189563559870732
C12_0_1_0_0_0 C 0.115668385680150 0.341456078760006 -0.000738553918396
C18_0_1_0_0_0 C 0.142332253835687 0.525624818288090 0.175581397284902
C19_0_1_0_0_0 C 0.202411317881344 0.500644439255220 0.956680488897480
C10_0_1_0_0_0 C 0.440181575403531 0.652311857865549 0.138399620534312
C11_0_1_0_0_0 C 0.420914670510174 0.635749386468689 0.405249908887766
H5_0_1_0_0_0 H 0.500859956398440 0.566800499660170 0.308036297553715
C13_0_1_0_0_0 C 0.071974668224057 0.265778574928053 0.097543361302936
H12_0_1_0_0_0 H 0.136968116285497 0.275052101033652 0.928654784940011
H13_0_1_0_0_0 H 0.087569141195394 0.407181053882543 0.927109316456854
C21_0_1_0_0_0 C 0.191171069355222 0.622248113050397 0.238262198230497
H25_0_1_0_0_0 H 0.119999977326842 0.476640452253181 0.262534570729996
H26_0_1_0_0_0 H 0.106097823138119 0.579371562359279 0.110771138399132
C20_0_1_0_0_0 C 0.251064499672432 0.598808087037452 0.016833651751016
H27_0_1_0_0_0 H 0.166439927108396 0.553102852531810 0.889536079687359
H28_0_1_0_0_0 H 0.223316190927444 0.434239775484407 0.885028642590754
H6_0_1_0_0_0 H 0.456362438648268 0.750830604809074 0.157266218895785
H7_0_1_0_0_0 H 0.390949636782844 0.654752425320902 0.100797429218195
H8_0_1_0_0_0 H 0.465928519722458 0.613002948127924 0.053260351522860
H9_0_1_0_0_0 H 0.425889322775026 0.576623448050874 0.504048268821085
H10_0_1_0_0_0 H 0.371467119226969 0.655044130205113 0.379998169824108
H11_0_1_0_0_0 H 0.444196472673048 0.728001652310146 0.426464168433606
C14_0_1_0_0_0 C 0.061837556201592 0.123751344360307 0.051146334613563
C15_0_1_0_0_0 C 0.009841913310850 0.339631644982349 0.102359443334568
H14_0_1_0_0_0 H 0.094057215637118 0.261569624727920 0.207669120587685
C22_0_1_0_0_0 C 0.222968214653670 0.694274110739507 0.117983459903569
H31_0_1_0_0_0 H 0.226049984889269 0.570635172419355 0.309123535727456
H32_0_1_0_0_0 H 0.169106524847518 0.691070748880937 0.305246280537790
H29_0_1_0_0_0 H 0.270342397780624 0.650641691439738 0.926746392215510
H30_0_1_0_0_0 H 0.289720225654069 0.546912755180952 0.075016929204210
C16_0_1_0_0_0 C 0.120964644323689 0.040867900074282 0.065175736051176
H15_0_1_0_0_0 H 0.041026318128834 0.121913409515499 0.939838026679575
H16_0_1_0_0_0 H 0.027825844034959 0.078305517550363 0.117328460301381
C17_0_1_0_0_0 C 0.960987352452436 0.274694933656170 0.191043643311743
H17_0_1_0_0_0 H 0.989697464570601 0.356206008437322 0.991696463922954
H18_0_1_0_0_0 H 0.020082642639533 0.435817336832778 0.144632440017132
H33_0_1_0_0_0 H 0.258730493792214 0.759059440566322 0.165178564249409
H34_0_1_0_0_0 H 0.188923355839451 0.755848427198464 0.055571806142774
H19_0_1_0_0_0 H 0.154377974826792 0.072487903887463 0.990005700556672
H20_0_1_0_0_0 H 0.109894842553080 0.939554847169325 0.043454023268697
H21_0_1_0_0_0 H 0.143705940981087 0.045150871224581 0.173987363568016
H22_0_1_0_0_0 H 0.922765284943720 0.340843613109027 0.204986975719207
H23_0_1_0_0_0 H 0.980767510998006 0.245585921312116 0.298509970185665
H24_0_1_0_0_0 H 0.941176477107690 0.188523320934312 0.139534052273007
C0_0_2_0_0_0 C 0.290994457222198 0.453193136669856 0.628552800289990
C1_0_2_0_0_0 C 0.293601246734479 0.321076718874932 0.662881572991802
C3_0_2_0_0_0 C 0.333935329928034 0.537578168160991 0.695330592944164
H0_0_2_0_0_0 H 0.255469238685991 0.488441698887911 0.548956791108248
C2_0_2_0_0_0 C 0.340369212151199 0.274757926664555 0.765252107700327
N0_0_2_0_0_0 N 0.249609649225693 0.236143774702017 0.592241860592056
C4_0_2_0_0_0 C 0.378225888643626 0.492778037079697 0.801722718548875
H1_0_2_0_0_0 H 0.332396157103934 0.638760649704528 0.664851366209959
C5_0_2_0_0_0 C 0.381029869515967 0.361635550084676 0.837830320538189
S0_0_2_0_0_0 S 0.351532804105711 0.106351086285249 0.797934033579681
C6_0_2_0_0_0 C 0.210069428525613 0.161083889888416 0.666023565115377
H4_0_2_0_0_0 H 0.241212984555314 0.249654045963232 0.483270736219355
H2_0_2_0_0_0 H 0.410847527706674 0.559013212436022 0.855068098542807
H3_0_2_0_0_0 H 0.415291526110163 0.325771060773154 0.920175489448553
C7_0_2_0_0_0 C 0.426220057589878 0.083452459716219 0.727181600474875
C9_0_2_0_0_0 C 0.164684201687084 0.072525393160126 0.575598127741919
O0_0_2_0_0_0 O 0.210515155400627 0.164592525768114 0.800029777336902
C8_0_2_0_0_0 C 0.452498895803224 0.948208831154385 0.758412028891051
O1_0_2_0_0_0 O 0.454741127883744 0.168623044745897 0.667287742101348
C12_0_2_0_0_0 C 0.110918228324689 0.157776895254140 0.501929970787298
C19_0_2_0_0_0 C 0.197476026385574 0.003998924185543 0.454755808647701
C18_0_2_0_0_0 C 0.139109855243440 0.966787700113663 0.675983164652147
C11_0_2_0_0_0 C 0.484175120108367 0.946043718162263 0.913455339365976
C10_0_2_0_0_0 C 0.405731331714885 0.837063708523292 0.733719694687152
H5_0_2_0_0_0 H 0.488210576153354 0.938437333571275 0.682907001132880
C13_0_2_0_0_0 C 0.067989198992313 0.228221894966508 0.602209470007731
H13_0_2_0_0_0 H 0.082459107762831 0.094204583966660 0.430744583001733
H12_0_2_0_0_0 H 0.131597902987594 0.227659984868191 0.430463498749350
C20_0_2_0_0_0 C 0.246924900836681 0.905260228919877 0.512104293243021
H28_0_2_0_0_0 H 0.217279434016533 0.074565454643026 0.382274769373997
H27_0_2_0_0_0 H 0.161140704786695 0.952987704328150 0.389330506865982
C21_0_2_0_0_0 C 0.188744228972756 0.869350623309543 0.735995016063854
H26_0_2_0_0_0 H 0.102673617946419 0.914748666327018 0.612068447559253
H25_0_2_0_0_0 H 0.117268496344090 0.011080551960162 0.764094636606383
H9_0_2_0_0_0 H 0.510785517803495 0.857455410540491 0.932725200454351
H11_0_2_0_0_0 H 0.449576772891665 0.951994586308865 0.992456994854572
H10_0_2_0_0_0 H 0.515905568350991 0.027674155180555 0.927920377896111
H6_0_2_0_0_0 H 0.431188879876251 0.746274901029443 0.745020979019931
H8_0_2_0_0_0 H 0.381961822233724 0.843105804602368 0.625685121243116
H7_0_2_0_0_0 H 0.370726034512366 0.835413616786961 0.812320177162666
C15_0_2_0_0_0 C 0.005495780856378 0.154163377911592 0.606764810687882
C14_0_2_0_0_0 C 0.058835475877581 0.372606762929037 0.558043279234042
H14_0_2_0_0_0 H 0.090384532904874 0.226644193545844 0.712078116707217
C22_0_2_0_0_0 C 0.219725032558955 0.804260947256698 0.613547074639170
H30_0_2_0_0_0 H 0.285621312301775 0.955907797992669 0.569564746406532
H29_0_2_0_0_0 H 0.265859538191650 0.858400824818603 0.420871680129865
H32_0_2_0_0_0 H 0.167621983645045 0.796455608128549 0.803472497318499
H31_0_2_0_0_0 H 0.223906588786810 0.919048656759753 0.805940927689363
C17_0_2_0_0_0 C 0.956403892848233 0.216699188971804 0.692983096053283
H18_0_2_0_0_0 H 0.015259937557783 0.056699928672903 0.650539303738144
H17_0_2_0_0_0 H 0.985668317919505 0.140634605915320 0.496021023250515
C16_0_2_0_0_0 C 0.118972420333325 0.453025433047123 0.569688420431399
H16_0_2_0_0_0 H 0.026199508537995 0.415751513281702 0.627001773862096
H15_0_2_0_0_0 H 0.036861369961893 0.380379636270155 0.447816024806719
H33_0_2_0_0_0 H 0.255769263129697 0.738395864387790 0.658833313599850
H34_0_2_0_0_0 H 0.185347527453647 0.744727761756511 0.551801704454967
H22_0_2_0_0_0 H 0.917059426378827 0.151456643510273 0.703207588923033
H24_0_2_0_0_0 H 0.938449792992119 0.306057522029830 0.641317164142212
H23_0_2_0_0_0 H 0.975088011316116 0.239842342766091 0.801957060886906
H19_0_2_0_0_0 H 0.151342350445481 0.423473741096936 0.492698135390892
H21_0_2_0_0_0 H 0.142671849312490 0.443193076765062 0.677472551134089
H20_0_2_0_0_0 H 0.109079481811845 0.555606049592972 0.549026100130095
C0_0_3_0_0_0 C 0.708463032386936 0.956054543450259 0.873340949155208
C1_0_3_0_0_0 C 0.703477067044277 0.826488329271330 0.833803704933297
C3_0_3_0_0_0 C 0.663954881159486 0.045560557127356 0.820574000928327
H0_0_3_0_0_0 H 0.746625276910698 0.984735155918038 0.948250114325875
C2_0_3_0_0_0 C 0.653526029382471 0.788400929291257 0.736635724775723
N0_0_3_0_0_0 N 0.747608540449412 0.736430680132917 0.898921255707079
C4_0_3_0_0_0 C 0.615423856279978 0.008698261023494 0.722479607987490
H1_0_3_0_0_0 H 0.667018141214917 0.144261452967062 0.856165367192701
C5_0_3_0_0_0 C 0.611145880912113 0.881228116284084 0.678113126318775
S0_0_3_0_0_0 S 0.641084045020748 0.624207240439451 0.688323709799042
C6_0_3_0_0_0 C 0.785983406686686 0.663855032138520 0.823622088209814
H4_0_3_0_0_0 H 0.757387851677920 0.745190148020371 0.007616392750495
H2_0_3_0_0_0 H 0.580763587325613 0.078391919776045 0.682548022271348
H3_0_3_0_0_0 H 0.574459472112343 0.851750322278259 0.599457977922782
C7_0_3_0_0_0 C 0.566661320454184 0.588972312857498 0.758205423729659
C9_0_3_0_0_0 C 0.831217092707873 0.571130302972567 0.912946471420621
O0_0_3_0_0_0 O 0.784884407490951 0.672080628716835 0.689539870389653
C8_0_3_0_0_0 C 0.543047504679477 0.451335096195008 0.731051983125560
O1_0_3_0_0_0 O 0.537826995630866 0.665626145338072 0.825140862145531
C12_0_3_0_0_0 C 0.884572351795462 0.653349258681574 0.990351332533982
C19_0_3_0_0_0 C 0.797229058014790 0.493987782487478 0.029795401345724
C18_0_3_0_0_0 C 0.857829514406337 0.472594292844399 0.810820350189416
C11_0_3_0_0_0 C 0.571933215704564 0.378602256028267 0.611574134623260
C10_0_3_0_0_0 C 0.550002636351137 0.374006862715842 0.875299380357924
H5_0_3_0_0_0 H 0.493347681225325 0.462938229229893 0.700690424361784
C13_0_3_0_0_0 C 0.928720770089841 0.728262306450924 0.892463294640925
H13_0_3_0_0_0 H 0.912279705732755 0.586682932559143 0.062177971906963
H12_0_3_0_0_0 H 0.863577424660067 0.719874217901991 0.061300719854418
C20_0_3_0_0_0 C 0.748279495608407 0.397863132533830 0.966252957717582
H28_0_3_0_0_0 H 0.776492962690338 0.559304257516443 0.102972881266198
H27_0_3_0_0_0 H 0.832880369956268 0.439591328900640 0.095850556299351
C21_0_3_0_0_0 C 0.808943278830737 0.377733276980073 0.745489089732624
H26_0_3_0_0_0 H 0.893825351373457 0.417464473067234 0.874785811306544
H25_0_3_0_0_0 H 0.880456704797704 0.523129187290797 0.725379851492750
H9_0_3_0_0_0 H 0.567330722809270 0.431437784502350 0.508521467557812
H11_0_3_0_0_0 H 0.547614610348785 0.286883029407172 0.598604166824364
H10_0_3_0_0_0 H 0.621169171790964 0.357928928638000 0.638215411888030
H6_0_3_0_0_0 H 0.530505770543651 0.277516744337496 0.859153486913531
H8_0_3_0_0_0 H 0.525578885482019 0.420253853754866 0.958265589642113
H7_0_3_0_0_0 H 0.598942297315900 0.364710727859803 0.913782875207644
C15_0_3_0_0_0 C 0.990641655114107 0.653604939117158 0.888874605309596
C14_0_3_0_0_0 C 0.939050160144607 0.870400321977848 0.938058262572587
H14_0_3_0_0_0 H 0.906927649672363 0.732312957148469 0.782041554142558
C22_0_3_0_0_0 C 0.776771371307502 0.304060306487493 0.863728255305509
H30_0_3_0_0_0 H 0.710143337676067 0.451319974876670 0.907801371840730
H29_0_3_0_0_0 H 0.728189196703508 0.344788064848549 0.054533537127116
H32_0_3_0_0_0 H 0.830762516924823 0.309961944584137 0.676809643489289
H31_0_3_0_0_0 H 0.774222716104961 0.430946463347706 0.675928214430557
C17_0_3_0_0_0 C 0.039565677649613 0.716877584887428 0.799281245884420
H18_0_3_0_0_0 H 0.980212305571027 0.557000212443035 0.848070480443505
H17_0_3_0_0_0 H 0.010729106353954 0.638167943785679 0.999766470919365
C16_0_3_0_0_0 C 0.879971383823162 0.953250568528339 0.922189849296206
H16_0_3_0_0_0 H 0.973384389360690 0.915245152306144 0.872322833967470
H15_0_3_0_0_0 H 0.959436534471539 0.872757179459443 0.049694104101068
H33_0_3_0_0_0 H 0.741309159505908 0.240473287517964 0.813833768930724
H34_0_3_0_0_0 H 0.810487631552379 0.241287379948692 0.925553316345041
H22_0_3_0_0_0 H 0.077696961598106 0.650205853236236 0.786674589757992
H24_0_3_0_0_0 H 0.059430485505674 0.803634963979347 0.849335351382099
H23_0_3_0_0_0 H 0.019896704118896 0.744557034358369 0.691256300915227
H19_0_3_0_0_0 H 0.846130263519581 0.920827057625043 -0.004061132210802
H21_0_3_0_0_0 H 0.857833646488550 0.949292759861213 0.812680767722473
H20_0_3_0_0_0 H 0.890704683520079 0.054488524686069 0.944967009113384
#END
