# Supplementary material for: Combined crystal structure prediction and high-pressure crystallization in rational pharmaceutical polymorph screening
Source: Nat Commun. 2015 Jul 22;6:7793. doi: 10.1038/ncomms8793 (PMC4525153; doi:10.1038/ncomms8793)
Supplement: Supplementary Data 39 — Structure 2 configuration 3 (see Supplementary Table 2) [file ncomms8793-s40.cif]

##############################################
# Avant-garde Materials Simulation           #
##############################################

data_
_symmetry_cell_setting triclinic
_symmetry_space_group_name_H-M 'P 1'
_symmetry_Int_Tables_number 1
loop_
_symmetry_equiv_pos_site_id
_symmetry_equiv_pos_as_xyz
1 x,y,z
_cell_length_a 21.632337105122652
_cell_length_b 10.300425918667354
_cell_length_c 9.451195326249461
_cell_angle_alpha 91.236146698281217
_cell_angle_beta 96.023165239495000
_cell_angle_gamma 89.069436606151342
loop_
_atom_site_label
_atom_site_type_symbol
_atom_site_fract_x
_atom_site_fract_y
_atom_site_fract_z
C0_0_0_0_0_0 C 0.705709411916140 0.538803399236541 0.366927316481460
C1_0_0_0_0_0 C 0.702756670686290 0.669081470688657 0.326047352357529
C3_0_0_0_0_0 C 0.658202453105329 0.453342357547679 0.319449519293758
H0_0_0_0_0_0 H 0.744586004490436 0.506560000458698 0.439954723774306
C2_0_0_0_0_0 C 0.651900510049735 0.711163210315562 0.230955391827087
N0_0_0_0_0_0 N 0.748768958589091 0.756303189434663 0.390784068181144
C4_0_0_0_0_0 C 0.608835990510274 0.494225317858910 0.222797976609127
H1_0_0_0_0_0 H 0.659693225439481 0.354819562902210 0.357759083095366
C5_0_0_0_0_0 C 0.606734228576104 0.621869525726822 0.176356697955195
S0_0_0_0_0_0 S 0.640949708262879 0.876776104085696 0.182266628003903
C6_0_0_0_0_0 C 0.786284892496235 0.830959745516735 0.318717540842487
H4_0_0_0_0_0 H 0.758831080884699 0.748659693085606 0.498471160690380
H2_0_0_0_0_0 H 0.572024411039190 0.428117998800156 0.184549822745518
H3_0_0_0_0_0 H 0.569551050926787 0.654148220128603 0.099046827358962
C7_0_0_0_0_0 C 0.567517664566703 0.918212903234960 0.251333361228373
C9_0_0_0_0_0 C 0.831537707747869 0.923801793915975 0.409405690123089
O0_0_0_0_0_0 O 0.784596510662431 0.824610438746948 0.186367580055704
C8_0_0_0_0_0 C 0.546685109937893 0.059822229746745 0.227406312976351
O1_0_0_0_0_0 O 0.537799073534480 0.842694718499578 0.315174741037228
C12_0_0_0_0_0 C 0.885834101491015 0.841152304861707 0.487519892478312
C18_0_0_0_0_0 C 0.857367989599591 0.023710925116257 0.310248468271019
C19_0_0_0_0_0 C 0.797792328491731 1.000740628295184 0.524213507856299
C10_0_0_0_0_0 C 0.558126345383267 0.135473193812068 0.370885816326382
C11_0_0_0_0_0 C 0.574617005222290 0.130114730034447 0.107872743075567
H5_0_0_0_0_0 H 0.496326853492102 0.055072597011847 0.199779441682785
C13_0_0_0_0_0 C 0.929558572323277 0.764702310182373 0.392552503120973
H12_0_0_0_0_0 H 0.865670211583789 0.775105424601555 0.558121003824965
H13_0_0_0_0_0 H 0.913809575318167 0.908659004015035 0.558097823617674
C21_0_0_0_0_0 C 0.807949824666243 0.120857061227175 0.245577623621322
H25_0_0_0_0_0 H 0.879583655180236 0.973400700009772 0.225883921729472
H26_0_0_0_0_0 H 0.893770553130288 0.077889327496504 0.374859242196849
C20_0_0_0_0_0 C 0.748271727557643 0.098594404556559 0.460930884236095
H27_0_0_0_0_0 H 0.833733168541589 0.054444159059134 0.590990817214382
H28_0_0_0_0_0 H 0.777607615580684 0.934528058155454 0.595129204755410
H6_0_0_0_0_0 H 0.541045300695522 0.235042661588087 0.356380634806893
H7_0_0_0_0_0 H 0.607700769167682 0.137271302087026 0.408522034660909
H8_0_0_0_0_0 H 0.533526962738169 0.091726240877191 0.452577950662302
H9_0_0_0_0_0 H 0.568651676187374 0.075534034991246 0.007099531115576
H10_0_0_0_0_0 H 0.624245748889965 0.148979969533552 0.133593109540175
H11_0_0_0_0_0 H 0.550501416694387 0.223354427809532 0.092686288967252
C14_0_0_0_0_0 C 0.939768823213320 0.621451206528819 0.438062465295937
C15_0_0_0_0_0 C 0.991763620195422 0.837902970842451 0.391398188937376
H14_0_0_0_0_0 H 0.907345326870550 0.761404855333419 0.282791446479451
C22_0_0_0_0_0 C 0.776000297890391 0.194106758187160 0.361989866077280
H31_0_0_0_0_0 H 0.772886892350391 0.068535065821212 0.175396686525027
H32_0_0_0_0_0 H 0.829435838619071 0.189431256387032 0.179223224011538
H29_0_0_0_0_0 H 0.728280429765858 0.150983106139971 0.547969478671239
H30_0_0_0_0_0 H 0.710098231484066 0.045612247702187 0.401153725540215
C16_0_0_0_0_0 C 0.880269124639557 0.540083841713670 0.422677873819391
H15_0_0_0_0_0 H 0.961236927062581 0.618699294777033 0.548472446506084
H16_0_0_0_0_0 H 0.973347364351073 0.574802505078152 0.373507029564695
C17_0_0_0_0_0 C 0.040161438645420 0.772963205902921 0.304066558925199
H17_0_0_0_0_0 H 0.012466792181233 0.852218962210352 0.501527434209024
H18_0_0_0_0_0 H 0.981277000667472 0.935661963780539 0.351361080250533
H33_0_0_0_0_0 H 0.739968499634628 0.259027111221622 0.312540980136725
H34_0_0_0_0_0 H 0.809901043980581 0.256180080590663 0.424933771177263
H19_0_0_0_0_0 H 0.847182487332336 0.574047167271992 0.495311281341340
H20_0_0_0_0_0 H 0.891105857740584 0.438016708326258 0.445786976995092
H21_0_0_0_0_0 H 0.856959411783499 0.544291499207454 0.314406530056615
H22_0_0_0_0_0 H 0.078521067202120 0.838637955298307 0.292820567410725
H23_0_0_0_0_0 H 0.019697106157919 0.746248011960034 0.196900515931555
H24_0_0_0_0_0 H 0.060067413085597 0.684740238683047 0.353562103411761
C0_0_1_0_0_0 C 0.295124123291161 0.028030868409595 0.126996391207935
C1_0_1_0_0_0 C 0.296945419393684 0.158563052538933 0.172035680579491
C3_0_1_0_0_0 C 0.341063055662949 0.940375026203217 0.180649488974536
H0_0_1_0_0_0 H 0.258172181811916 -0.002934487425152 0.047831249445848
C2_0_1_0_0_0 C 0.345376135276828 0.199662828796773 0.274434955650454
N0_0_1_0_0_0 N 0.251686274659385 0.247336092176342 0.107503947354890
C4_0_1_0_0_0 C 0.387803768785468 0.980336360927926 0.284712878977419
H1_0_1_0_0_0 H 0.340585026507066 0.840980927127827 0.140851117690122
C5_0_1_0_0_0 C 0.389268378135991 0.109111792920941 0.333191358851470
S0_0_1_0_0_0 S 0.354216371843006 0.365976797747672 0.326554845347545
C6_0_1_0_0_0 C 0.212674585265127 0.322288334157741 0.181179795398463
H4_0_1_0_0_0 H 0.242899605287143 0.238959437124963 0.999242684715854
H2_0_1_0_0_0 H 0.423885672044192 0.912999540352733 0.325589733958639
H3_0_1_0_0_0 H 0.425052248504726 0.141093509572441 0.414663234331179
C7_0_1_0_0_0 C 0.424443030448108 0.408268681988705 0.250770309808971
C9_0_1_0_0_0 C 0.167659503108785 0.416082597534665 0.092429314195395
O0_0_1_0_0_0 O 0.212903179856279 0.314908992410486 0.312918599512830
C8_0_1_0_0_0 C 0.441767927558069 0.551518308338447 0.274546250844233
O1_0_1_0_0_0 O 0.455342094014515 0.332230468210219 0.184596799038824
C12_0_1_0_0_0 C 0.113068190650748 0.334673884110552 0.014690761106716
C18_0_1_0_0_0 C 0.142513641112193 0.520936786026082 0.193122184667957
C19_0_1_0_0_0 C 0.200907712418821 0.487061921250974 0.977521371012778
C10_0_1_0_0_0 C 0.439875969995918 0.617587669658761 0.129456928353352
C11_0_1_0_0_0 C 0.404038227505493 0.630622409448582 0.375811499564587
H5_0_1_0_0_0 H 0.490472812842703 0.548792417330104 0.319998653128168
C13_0_1_0_0_0 C 0.069887017291339 0.263752007647656 0.110086738418549
H12_0_1_0_0_0 H 0.133079214276340 0.265033487643309 0.942991449342233
H13_0_1_0_0_0 H 0.084800179701523 0.401776727877065 0.945306806016560
C21_0_1_0_0_0 C 0.192609867391315 0.615667277988143 0.258205356184076
H25_0_1_0_0_0 H 0.120363808616750 0.475014977788675 0.277255352949405
H26_0_1_0_0_0 H 0.106198787363415 0.576223073366633 0.129676051407332
C20_0_1_0_0_0 C 0.251120006819172 0.582665700887980 0.040529704775749
H27_0_1_0_0_0 H 0.164766837405733 0.541903599868602 0.912824990638872
H28_0_1_0_0_0 H 0.220334454045646 0.417422678963494 0.904598309716977
H6_0_1_0_0_0 H 0.457789102872719 0.715589587060775 0.146724992455258
H7_0_1_0_0_0 H 0.392398473894803 0.623327345119787 0.077143976482495
H8_0_1_0_0_0 H 0.468646845630011 0.564694799814204 0.058856497369109
H9_0_1_0_0_0 H 0.405361350302427 0.586982200251176 0.480126317823987
H10_0_1_0_0_0 H 0.355389120711094 0.643350144390893 0.332773984736593
H11_0_1_0_0_0 H 0.424311127869708 0.726673729564115 0.390876735603543
C14_0_1_0_0_0 C 0.060791138665727 0.119117062602882 0.064799262699963
C15_0_1_0_0_0 C 0.007116096196726 0.339293788256855 0.111310918831511
H14_0_1_0_0_0 H 0.092171862548074 0.264039146098368 0.219797642065286
C22_0_1_0_0_0 C 0.224336981367148 0.683069729050641 0.141929856397342
H31_0_1_0_0_0 H 0.227597093606563 0.562522976899419 0.327575307287243
H32_0_1_0_0_0 H 0.171621098923579 0.688074969409691 0.325618383329707
H29_0_1_0_0_0 H 0.270628901366471 0.631120665819786 0.953384812628771
H30_0_1_0_0_0 H 0.289463100703246 0.528296863412266 0.098181549613067
C16_0_1_0_0_0 C 0.120988692039667 0.036434524201221 0.079462699779578
H15_0_1_0_0_0 H 0.038988956049157 0.112830141917543 0.954665194606046
H16_0_1_0_0_0 H 0.027857837291889 0.076017125932932 0.130059961667763
C17_0_1_0_0_0 C 0.958627891748659 0.278400376774185 0.196545298126860
H17_0_1_0_0_0 H 0.986631301729127 0.351621826347957 1.001161059568112
H18_0_1_0_0_0 H 0.016908571849752 0.437766871459107 0.153006137952616
H33_0_1_0_0_0 H 0.260792206934166 0.746625267027125 0.191250154587646
H34_0_1_0_0_0 H 0.190406626749161 0.746209256702534 0.080643260998462
H19_0_1_0_0_0 H 0.153662249438489 0.066279703702405 0.006258932367404
H20_0_1_0_0_0 H 0.110932693681665 0.933760657368199 0.056847650789038
H21_0_1_0_0_0 H 0.144558768994513 0.044327562991241 0.187404915646929
H22_0_1_0_0_0 H 0.919199471923623 0.344925706699892 0.205020656636587
H23_0_1_0_0_0 H 0.978274765553447 0.256143460374101 0.304803831493119
H24_0_1_0_0_0 H 0.940354501329151 0.188210997880047 0.146860477111814
C0_0_2_0_0_0 C 0.293694060591969 0.452506163147213 0.635914663542938
C1_0_2_0_0_0 C 0.297939718033433 0.321886983807143 0.674853242454509
C3_0_2_0_0_0 C 0.338732997490714 0.540507752968556 0.690979032858218
H0_0_2_0_0_0 H 0.255610271394396 0.483329637222792 0.559919179203818
C2_0_2_0_0_0 C 0.347797342217367 0.281144787245471 0.773415669193427
N0_0_2_0_0_0 N 0.253178934608854 0.233365779191900 0.608072987790747
C4_0_2_0_0_0 C 0.387135924890550 0.500991784777094 0.790523650715794
H1_0_2_0_0_0 H 0.336219115816857 0.639985014136944 0.655917834713006
C5_0_2_0_0_0 C 0.390816194477066 0.372377859419199 0.833689211170238
S0_0_2_0_0_0 S 0.360343394338146 0.115287040879819 0.820881199457880
C6_0_2_0_0_0 C 0.214432455385086 0.161844486098183 0.680306582530033
H4_0_2_0_0_0 H 0.243639800755612 0.241500359107520 0.500332546280871
H2_0_2_0_0_0 H 0.422202709212479 0.569412373411961 0.832480709964181
H3_0_2_0_0_0 H 0.427643656922946 0.340786154402858 0.912467880526426
C7_0_2_0_0_0 C 0.433876654118031 0.078888798409542 0.750275209425647
C9_0_2_0_0_0 C 0.168831818676567 0.069972436121509 0.589763495427450
O0_0_2_0_0_0 O 0.215477620103126 0.170474338111030 0.812461483370943
C8_0_2_0_0_0 C 0.459278699132121 0.941148988164392 0.778812770226536
O1_0_2_0_0_0 O 0.460774891934869 0.155390504991635 0.681533793579912
C12_0_2_0_0_0 C 0.115063702242361 0.154064813084069 0.511624127815167
C19_0_2_0_0_0 C 0.202330002270314 -0.007746781287783 0.475077484728841
C18_0_2_0_0_0 C 0.142544400518425 0.971060348460453 0.689204942446026
C11_0_2_0_0_0 C 0.435010976222455 0.869823466377876 0.902159038006952
C10_0_2_0_0_0 C 0.449034655306696 0.860690239715851 0.638522283792026
H5_0_2_0_0_0 H 0.509444352065257 0.953896735255632 0.803724553007430
C13_0_2_0_0_0 C 0.071451501485458 0.230858325749140 0.606701700990872
H13_0_2_0_0_0 H 0.086894499321434 0.087585866275688 0.440160569520144
H12_0_2_0_0_0 H 0.135810351543274 0.220176049797573 0.441918322944034
C20_0_2_0_0_0 C 0.251479695514494 0.893639332010539 0.538549565551199
H28_0_2_0_0_0 H 0.222811556303345 0.057949075536654 0.404011461509023
H27_0_2_0_0_0 H 0.166216248433775 0.939051636632392 0.408310104118315
C21_0_2_0_0_0 C 0.191770500019824 0.873823268434381 0.754342488134686
H26_0_2_0_0_0 H 0.106038657180367 0.917008000390707 0.624822769708022
H25_0_2_0_0_0 H 0.120449438411213 0.022163475831241 0.773241129056878
H9_0_2_0_0_0 H 0.440598502470401 0.926423314994861 1.001660769643079
H11_0_2_0_0_0 H 0.461818975373417 0.779722261162510 0.917304357779196
H10_0_2_0_0_0 H 0.385880811846064 0.844771885102623 0.880133909899890
H6_0_2_0_0_0 H 0.470370776435333 0.764595892126885 0.654393764821252
H8_0_2_0_0_0 H 0.470084289798688 0.907019672959738 0.552897141694886
H7_0_2_0_0_0 H 0.399357119788100 0.849386101779452 0.605421387290327
C15_0_2_0_0_0 C 0.008997747863460 0.158473855646864 0.607550435836121
C14_0_2_0_0_0 C 0.061623966123042 0.374269231779733 0.561533790213839
H14_0_2_0_0_0 H 0.093655235034646 0.233748550804786 0.716502947445565
C22_0_2_0_0_0 C 0.223128022795189 0.799422882178220 0.637868619775513
H30_0_2_0_0_0 H 0.290018491700523 0.945846693043025 0.598020861286643
H29_0_2_0_0_0 H 0.271145490349852 0.840263256185664 0.451718384618830
H32_0_2_0_0_0 H 0.170269426437071 0.805929225351998 0.821339282120230
H31_0_2_0_0_0 H 0.227076453396543 0.926044705633383 0.824035042532332
C17_0_2_0_0_0 C 0.960930910464922 0.223381348753044 0.695901518025822
H18_0_2_0_0_0 H 0.019149866785698 0.060274484456782 0.646592551089810
H17_0_2_0_0_0 H 0.988108710174441 0.145283181652169 0.497400755128357
C16_0_2_0_0_0 C 0.121334641329996 0.454889204786373 0.577422759577206
H16_0_2_0_0_0 H 0.028101951346571 0.421133935978993 0.626077974741048
H15_0_2_0_0_0 H 0.040253159486819 0.377460770003485 0.451075011462311
H33_0_2_0_0_0 H 0.258625816024364 0.733504099839504 0.687326171350580
H34_0_2_0_0_0 H 0.188754350759130 0.738257827044755 0.575180443992768
H22_0_2_0_0_0 H 0.922028973495312 0.158631309829724 0.705322459273692
H24_0_2_0_0_0 H 0.941752677750118 0.313024754745833 0.648297607283513
H23_0_2_0_0_0 H 0.981436328672086 0.247637091594118 0.803749433131610
H19_0_2_0_0_0 H 0.154369657062104 0.420776195919243 0.504729111625980
H21_0_2_0_0_0 H 0.144568300696259 0.450105693664572 0.685718183005077
H20_0_2_0_0_0 H 0.110796672014840 0.557144666960552 0.554709094542884
C0_0_3_0_0_0 C 0.708307441547531 0.975232531453819 0.879752525154939
C1_0_3_0_0_0 C 0.706823402693988 0.846357469273386 0.829293688499780
C3_0_3_0_0_0 C 0.663336820206385 0.065002435234710 0.826293515887349
H0_0_3_0_0_0 H 0.744236062986571 0.003370907922867 0.962682253778777
C2_0_3_0_0_0 C 0.659393700011886 0.808963001014140 0.722489251261358
N0_0_3_0_0_0 N 0.751106170595709 0.755247827192132 0.892895215472975
C4_0_3_0_0_0 C 0.617975190510346 0.029369504756418 0.717008108920424
H1_0_3_0_0_0 H 0.663546569574459 0.162819194980316 0.870616709614771
C5_0_3_0_0_0 C 0.616569514041592 0.901772424237180 0.664014220021713
S0_0_3_0_0_0 S 0.651615270789028 0.643482329545438 0.666344849456487
C6_0_3_0_0_0 C 0.790164590071443 0.680084054045427 0.819582609108740
H4_0_3_0_0_0 H 0.759302009165187 0.761836215517469 0.001421899107845
H2_0_3_0_0_0 H 0.583074297478626 0.099162170903858 0.675516163904323
H3_0_3_0_0_0 H 0.581598209328274 0.872320883961048 0.579347505235520
C7_0_3_0_0_0 C 0.587073299603057 0.588933117335474 0.753196284148235
C9_0_3_0_0_0 C 0.834311068771737 0.584673229735106 0.908224138613741
O0_0_3_0_0_0 O 0.790880096231740 0.688570019110702 0.688236792416394
C8_0_3_0_0_0 C 0.576194352299368 0.443992101265484 0.720276138535855
O1_0_3_0_0_0 O 0.555112091595260 0.656679348969119 0.825721810861857
C12_0_3_0_0_0 C 0.889095149256977 0.664713797060144 0.986989083042458
C19_0_3_0_0_0 C 0.800237618927629 0.513564982925700 0.021581709417895
C18_0_3_0_0_0 C 0.859332967145402 0.479899104751378 0.807221416763951
C11_0_3_0_0_0 C 0.563042757994992 0.374104508688672 0.855950665510489
C10_0_3_0_0_0 C 0.523203425788195 0.431532106534907 0.597745138664859
H5_0_3_0_0_0 H 0.618683798764538 0.402124899415571 0.682771124048971
C13_0_3_0_0_0 C 0.932463835637511 0.735394839521640 0.891885753795716
H13_0_3_0_0_0 H 0.917095238207646 0.596890811405730 0.056007085294547
H12_0_3_0_0_0 H 0.869245576272743 0.734334256839396 0.058957550777331
C20_0_3_0_0_0 C 0.749335715572527 0.420445005520704 0.956327936188123
H28_0_3_0_0_0 H 0.781195837033271 0.582990990549473 0.095277975550633
H27_0_3_0_0_0 H 0.835800127546321 0.456764785171779 0.085759971288073
C21_0_3_0_0_0 C 0.808800151200238 0.387424312150668 0.739709380961784
H26_0_3_0_0_0 H 0.894953459876408 0.423055600351855 0.870973307571560
H25_0_3_0_0_0 H 0.882303970404642 0.525786396084651 0.724344860496512
H9_0_3_0_0_0 H 0.604016460355645 0.374228248059340 0.934188597531727
H11_0_3_0_0_0 H 0.549580539152402 0.274100177056977 0.830263716999480
H10_0_3_0_0_0 H 0.525143585251759 0.422379979953390 0.904968172061850
H6_0_3_0_0_0 H 0.512255962973182 0.329709757798278 0.575949107918448
H8_0_3_0_0_0 H 0.537076778334830 0.474543918044612 0.501481278071245
H7_0_3_0_0_0 H 0.480969713983061 0.480296944279509 0.626167464363214
C15_0_3_0_0_0 C 0.994943705770859 0.659059401580750 0.889957945232179
C14_0_3_0_0_0 C 0.941852153435167 0.879888352742626 0.937471286992748
H14_0_3_0_0_0 H 0.910159914414650 0.735641208658493 0.782210080560963
C22_0_3_0_0_0 C 0.775546391226503 0.320307664682143 0.853680921823811
H30_0_3_0_0_0 H 0.711589020266925 0.476799924753547 0.899090078601941
H29_0_3_0_0_0 H 0.729129450030399 0.371575150023733 0.042290375506596
H32_0_3_0_0_0 H 0.829598797571668 0.314704223691806 0.672284785350225
H31_0_3_0_0_0 H 0.774705002655340 0.442411127233763 0.669984977917042
C17_0_3_0_0_0 C 0.043018244691075 0.719030206263231 0.803023569142503
H18_0_3_0_0_0 H 0.984760542419522 0.560507060636673 0.849047073362299
H17_0_3_0_0_0 H 0.015870441896781 0.647082097268533 -0.000200857226559
C16_0_3_0_0_0 C 0.881819701067637 0.963080763975152 0.921261672735707
H16_0_3_0_0_0 H 0.975222651552316 0.922608869812859 0.873077751967547
H15_0_3_0_0_0 H 0.963177784786021 0.886014269803676 0.047994839396148
H33_0_3_0_0_0 H 0.738500534607966 0.259632155030657 0.801875223862717
H34_0_3_0_0_0 H 0.808309583014297 0.254418398434071 0.914531888555887
H22_0_3_0_0_0 H 0.082160310452544 0.652028484467133 0.793359067968205
H24_0_3_0_0_0 H 0.061757017173979 0.809048046969276 0.852109829080986
H23_0_3_0_0_0 H 0.022793271201477 0.741383005103203 0.695212732997625
H19_0_3_0_0_0 H 0.848581518093777 0.933096641199645 0.993059862815691
H21_0_3_0_0_0 H 0.858849788033616 0.955632093420849 0.812710646695090
H20_0_3_0_0_0 H 0.891878026968529 0.065627883454473 0.944656085895281
#END
