# Supplementary material for: Combined crystal structure prediction and high-pressure crystallization in rational pharmaceutical polymorph screening
Source: Nat Commun. 2015 Jul 22;6:7793. doi: 10.1038/ncomms8793 (PMC4525153; doi:10.1038/ncomms8793)
Supplement: Supplementary Data 40 — Structure 2 configuration 4 (see Supplementary Table 2) [file ncomms8793-s41.cif]

##############################################
# Avant-garde Materials Simulation           #
##############################################

data_
_symmetry_cell_setting triclinic
_symmetry_space_group_name_H-M 'P 1'
_symmetry_Int_Tables_number 1
loop_
_symmetry_equiv_pos_site_id
_symmetry_equiv_pos_as_xyz
1 x,y,z
_cell_length_a 21.487413269700852
_cell_length_b 10.310374605620458
_cell_length_c 9.512134580105515
_cell_angle_alpha 89.847871584508567
_cell_angle_beta 96.042465564565390
_cell_angle_gamma 90.348684118842726
loop_
_atom_site_label
_atom_site_type_symbol
_atom_site_fract_x
_atom_site_fract_y
_atom_site_fract_z
C0_0_0_0_0_0 C 0.707663571069011 0.538583969608487 0.365562667266087
C1_0_0_0_0_0 C 0.703514580419668 0.667898804761574 0.319777345571760
C3_0_0_0_0_0 C 0.662865922854905 0.447260898685460 0.314247693685422
H0_0_0_0_0_0 H 0.745605911444052 0.511261534357736 0.443725286621775
C2_0_0_0_0_0 C 0.653470009910203 0.704270172777443 0.219393185721249
N0_0_0_0_0_0 N 0.748346646008827 0.759497121671011 0.382096547950731
C4_0_0_0_0_0 C 0.614729472883010 0.482218774862446 0.211331242876519
H1_0_0_0_0_0 H 0.665387215115311 0.348975793694107 0.354946338639967
C5_0_0_0_0_0 C 0.610708129164008 0.609944800423317 0.162765928146199
S0_0_0_0_0_0 S 0.640703458587817 0.868866686206934 0.166666395516997
C6_0_0_0_0_0 C 0.787118236469029 0.832762040357943 0.307875381432430
H4_0_0_0_0_0 H 0.757732225367916 0.753102403630217 0.489520759125212
H2_0_0_0_0_0 H 0.579876429377669 0.411496727604231 0.171288704470528
H3_0_0_0_0_0 H 0.573784734953770 0.638498877967958 0.082499707873171
C7_0_0_0_0_0 C 0.569635708558676 0.906594538960506 0.245057129065175
C9_0_0_0_0_0 C 0.833649741204997 0.925173424777120 0.396069189171035
O0_0_0_0_0_0 O 0.785537759399029 0.824902356214912 0.176679588306831
C8_0_0_0_0_0 C 0.547254175078207 0.046460656085256 0.219418943597896
O1_0_0_0_0_0 O 0.542294810874616 0.830080511970772 0.316212036335618
C12_0_0_0_0_0 C 0.886313053295536 0.841132772887850 0.478362805996443
C18_0_0_0_0_0 C 0.862356724604852 0.023352429086955 0.295930142347869
C19_0_0_0_0_0 C 0.799771076398158 1.003980644268590 0.505716208783713
C10_0_0_0_0_0 C 0.558903149386506 0.121066911854174 0.360570424429189
C11_0_0_0_0_0 C 0.573875324295593 0.120984483836035 0.099021372566413
H5_0_0_0_0_0 H 0.496509571241358 0.037624282555860 0.193641966572134
C13_0_0_0_0_0 C 0.931484676616014 0.767321995498396 0.388012644251381
H12_0_0_0_0_0 H 0.864138142923348 0.773458356643772 0.546375560402044
H13_0_0_0_0_0 H 0.914032767945467 0.907161464298212 0.550763650095317
C21_0_0_0_0_0 C 0.815120837367114 0.122371838829467 0.226794073223301
H25_0_0_0_0_0 H 0.884372560268736 0.971743137043151 0.214459963385178
H26_0_0_0_0_0 H 0.899679279062409 0.076170435971344 0.360059387564964
C20_0_0_0_0_0 C 0.751717229380856 0.101750495176462 0.436554764870317
H27_0_0_0_0_0 H 0.836161283561840 0.057760632742670 0.571642439117074
H28_0_0_0_0_0 H 0.777833464100107 0.939164729972422 0.577564566969842
H6_0_0_0_0_0 H 0.540946178793303 0.219272738957102 0.345217035744105
H7_0_0_0_0_0 H 0.608849960107318 0.126143520431554 0.397232716946123
H8_0_0_0_0_0 H 0.534907704645491 0.074173062835137 0.442688800367794
H9_0_0_0_0_0 H 0.567546704942123 0.068048682981600 -0.000763198764806
H10_0_0_0_0_0 H 0.623779711246201 0.143121024887108 0.122838083161563
H11_0_0_0_0_0 H 0.548910622997603 0.212603148355611 0.084470048537172
C14_0_0_0_0_0 C 0.939773734406430 0.623011431896328 0.432173314092335
C15_0_0_0_0_0 C 0.995196698851844 0.840393663621513 0.394814896358673
H14_0_0_0_0_0 H 0.911177615948774 0.767162715301879 0.277209404749089
C22_0_0_0_0_0 C 0.782365194367253 0.196391233635641 0.338096303718438
H31_0_0_0_0_0 H 0.779910867714650 0.071636858493150 0.155176191042902
H32_0_0_0_0_0 H 0.839213713898315 0.190284839616826 0.161843001499848
H29_0_0_0_0_0 H 0.730915012196492 0.154814662252724 0.519672292607137
H30_0_0_0_0_0 H 0.713416940508287 0.048844253941535 0.375944714942004
C16_0_0_0_0_0 C 0.879528940544392 0.540956928141291 0.409808460204878
H15_0_0_0_0_0 H 0.959283697521004 0.617052566436529 0.543371127130611
H16_0_0_0_0_0 H 0.974668595119571 0.579169658490370 0.371211268655200
C17_0_0_0_0_0 C 0.044671085448024 0.780120515520744 0.310033397268991
H17_0_0_0_0_0 H 0.014441290021493 0.848621777620066 0.505960050416422
H18_0_0_0_0_0 H 0.986526629815972 0.940212797033716 0.358525579019722
H33_0_0_0_0_0 H 0.747684108135365 0.262319752735202 0.285292346691654
H34_0_0_0_0_0 H 0.816647887696293 0.257526722398187 0.401634342407269
H19_0_0_0_0_0 H 0.844820330518451 0.572602819277042 0.478121279373622
H20_0_0_0_0_0 H 0.889392089319094 0.438686399582614 0.433825522421308
H21_0_0_0_0_0 H 0.858175696399426 0.547192167229043 0.300370132575213
H22_0_0_0_0_0 H 0.085348255986842 0.844200666625717 0.309542085018560
H23_0_0_0_0_0 H 0.026248212304479 0.763853076147411 0.199791599118712
H24_0_0_0_0_0 H 0.061341725778523 0.687139120830983 0.354143902011671
C0_0_1_0_0_0 C 0.294349992747816 0.030636622461815 0.140846607201286
C1_0_1_0_0_0 C 0.297500104949593 0.160897976664647 0.183253839367361
C3_0_1_0_0_0 C 0.339916329879233 0.942895823537146 0.194788040464373
H0_0_1_0_0_0 H 0.256559336567495 0.999951728975267 0.063472056648792
C2_0_1_0_0_0 C 0.347237603682369 0.201871697334254 0.282501608487958
N0_0_1_0_0_0 N 0.251548683090093 0.248366668067039 0.119369337135013
C4_0_1_0_0_0 C 0.387783384357279 0.982266345131248 0.296497635958571
H1_0_1_0_0_0 H 0.338329745608722 0.843692409514989 0.157348679284074
C5_0_1_0_0_0 C 0.390740106368541 0.110848660079793 0.341674387281437
S0_0_1_0_0_0 S 0.358703419291504 0.367840679449272 0.331623993362362
C6_0_1_0_0_0 C 0.214301153314205 0.324370239181402 0.192838291822403
H4_0_1_0_0_0 H 0.240860369745229 0.238511626544102 1.012579430799699
H2_0_1_0_0_0 H 0.423110484027880 0.913945449521461 0.338326107144682
H3_0_1_0_0_0 H 0.427321784579030 0.142605218671944 0.421395315878316
C7_0_1_0_0_0 C 0.431459000284974 0.406355641703149 0.259800549407727
C9_0_1_0_0_0 C 0.165360695267114 0.409841667598092 0.104240155561425
O0_0_1_0_0_0 O 0.218303364243236 0.323055012878303 0.324750250445721
C8_0_1_0_0_0 C 0.453721217000035 0.546563328927220 0.286558351057031
O1_0_1_0_0_0 O 0.459829775170124 0.330572778198200 0.191086431046753
C12_0_1_0_0_0 C 0.109992845621382 0.319377901318091 0.042373248761979
C18_0_1_0_0_0 C 0.142181133672539 0.516672172358545 0.200892559100007
C19_0_1_0_0_0 C 0.193699795125704 0.477750593032913 0.978402261262722
C10_0_1_0_0_0 C 0.441128145347076 0.622660266910574 0.146350971343693
C11_0_1_0_0_0 C 0.427516175293544 0.618411422520777 0.408502855554113
H5_0_1_0_0_0 H 0.504546909699674 0.539234800073396 0.310867662261120
C13_0_1_0_0_0 C 0.078705699015310 0.231817051255987 0.149126086368356
H12_0_1_0_0_0 H 0.128065849991124 0.258226705030014 0.962422373799831
H13_0_1_0_0_0 H 0.074910286847850 0.381734586149979 0.984320383360816
C21_0_1_0_0_0 C 0.192612190454655 0.619050100331127 0.248213727551244
H25_0_1_0_0_0 H 0.124620506664375 0.472602930837190 0.293206044480092
H26_0_1_0_0_0 H 0.102423119559969 0.564761366224022 0.140724223708970
C20_0_1_0_0_0 C 0.244310703225625 0.579940993460360 0.024648717849268
H27_0_1_0_0_0 H 0.154802954838053 0.526030414157512 0.915374422939220
H28_0_1_0_0_0 H 0.211769541456440 0.406429782419902 0.908517034068529
H6_0_1_0_0_0 H 0.458868618383425 0.721357560826220 0.162208873000746
H7_0_1_0_0_0 H 0.391007189316591 0.626195113576173 0.111063640436668
H8_0_1_0_0_0 H 0.464786366683004 0.577884821809635 0.063003971154996
H9_0_1_0_0_0 H 0.433732685140317 0.563627346085122 0.507300724502756
H10_0_1_0_0_0 H 0.377663432771404 0.640243612895394 0.385483564649635
H11_0_1_0_0_0 H 0.452790825520672 0.710134847972865 0.424415722898123
C14_0_1_0_0_0 C 0.061808732440826 0.095682652519673 0.086948907538689
C15_0_1_0_0_0 C 0.021910501351609 0.294669270508311 0.210674479360004
H14_0_1_0_0_0 H 0.113500705186592 0.215430504794330 0.239737014737923
C22_0_1_0_0_0 C 0.218856169662479 0.682940178455060 0.120380017629967
H31_0_1_0_0_0 H 0.230763243956254 0.572699646898096 0.315416434412474
H32_0_1_0_0_0 H 0.172888265398675 0.692515494371824 0.313291693387027
H29_0_1_0_0_0 H 0.260735438040229 0.624872920220152 0.930601400769395
H30_0_1_0_0_0 H 0.284974307994306 0.531858749898819 0.081423422288790
C16_0_1_0_0_0 C 0.119249400526161 0.009936162604977 0.073747442534455
H15_0_1_0_0_0 H 0.034573377459048 0.104958692467718 0.983300151760808
H16_0_1_0_0_0 H 0.030885646135354 0.046487230944255 0.155138514977397
C17_0_1_0_0_0 C 0.963122074200355 0.317437164422758 0.107135184556227
H17_0_1_0_0_0 H 0.036494564417890 0.387250423282021 0.259779596221019
H18_0_1_0_0_0 H 0.009135999428467 0.232317808080079 0.296808175843466
H33_0_1_0_0_0 H 0.255239860132288 0.753123292823290 0.156662629311952
H34_0_1_0_0_0 H 0.181642474878096 0.738027335998446 0.059200709571868
H19_0_1_0_0_0 H 0.150118422739371 0.051853374393556 1.001267182032891
H20_0_1_0_0_0 H 0.105237303929318 0.913344852889703 0.034507101100888
H21_0_1_0_0_0 H 0.146856175049479 0.997725957659112 0.176255731250034
H22_0_1_0_0_0 H 0.926693667696255 0.363512634629349 0.161656137305146
H23_0_1_0_0_0 H 0.943654917251888 0.226808532641795 0.061432452300163
H24_0_1_0_0_0 H 0.972774757014971 0.381438770311063 0.020163462879892
C0_0_2_0_0_0 C 0.295207449796907 0.466247916075117 0.637269437190887
C1_0_2_0_0_0 C 0.297622225347576 0.337200746582854 0.684443803324579
C3_0_2_0_0_0 C 0.340497237271023 0.555745760253723 0.690530481671758
H0_0_2_0_0_0 H 0.258398300223690 0.494356434893499 0.556482150300698
C2_0_2_0_0_0 C 0.346330494841782 0.299376373290613 0.787491522074906
N0_0_2_0_0_0 N 0.252695676304796 0.247247710977283 0.620030592096795
C4_0_2_0_0_0 C 0.387116636372091 0.519727756068569 0.796422356461608
H1_0_2_0_0_0 H 0.339694109591003 0.653661226037242 0.648988067721049
C5_0_2_0_0_0 C 0.389352630333526 0.392337633195816 0.846087439705924
S0_0_2_0_0_0 S 0.358219989687860 0.134302574264381 0.839551895910489
C6_0_2_0_0_0 C 0.213541214730624 0.172068148276846 0.690993360104365
H4_0_2_0_0_0 H 0.243581263457252 0.255751401756686 0.512745546023789
H2_0_2_0_0_0 H 0.422217914077586 0.589459512269364 0.837626733323234
H3_0_2_0_0_0 H 0.425242862680059 0.362759516282987 0.928248247689960
C7_0_2_0_0_0 C 0.429172686541263 0.096527807021026 0.760490849755445
C9_0_2_0_0_0 C 0.167450247807678 0.082505148122840 0.598703147326281
O0_0_2_0_0_0 O 0.213950097991332 0.176466007505390 0.822226112477369
C8_0_2_0_0_0 C 0.452224368195579 0.957298518448258 0.787447209769814
O1_0_2_0_0_0 O 0.456045987509509 0.172750133755147 0.688062256134155
C12_0_2_0_0_0 C 0.112728924762109 0.167806270535365 0.527543075173833
C19_0_2_0_0_0 C 0.200044342147659 0.014122281748823 0.479849606018512
C18_0_2_0_0_0 C 0.141861800662873 0.975705697988985 0.693045128083166
C11_0_2_0_0_0 C 0.425994357245674 0.882980717698002 0.908468679844525
C10_0_2_0_0_0 C 0.441091504732604 0.881409556732376 0.647078722702624
H5_0_2_0_0_0 H 0.502931230956645 0.967484744783769 0.813136082130480
C13_0_2_0_0_0 C 0.070425844976037 0.237486882698511 0.627510315994174
H13_0_2_0_0_0 H 0.083587919152793 0.103285194622071 0.456316743943532
H12_0_2_0_0_0 H 0.132796942717714 0.238149838274335 0.459108049322489
C20_0_2_0_0_0 C 0.250679982875662 0.916669626993759 0.537076516960716
H28_0_2_0_0_0 H 0.219199207315245 0.084854112932535 0.409953856574177
H27_0_2_0_0_0 H 0.163253334578007 0.961560645318596 0.413945513197680
C21_0_2_0_0_0 C 0.192064009255459 0.878285059491694 0.752174456491875
H26_0_2_0_0_0 H 0.105079873395705 0.923216453627055 0.627141291218351
H25_0_2_0_0_0 H 0.119711245407294 0.019771206567393 0.779017981167304
H9_0_2_0_0_0 H 0.432075283226705 0.936511108069003 1.007906162743171
H11_0_2_0_0_0 H 0.451429959536186 0.791946599483211 0.923537156873832
H10_0_2_0_0_0 H 0.376193776757140 0.859701757049063 0.884957300728058
H6_0_2_0_0_0 H 0.460241548316246 0.784193494305537 0.662964231790261
H8_0_2_0_0_0 H 0.464259653434565 0.929147721635790 0.564203174845692
H7_0_2_0_0_0 H 0.391133917414092 0.873744760796708 0.611183624096499
C15_0_2_0_0_0 C 0.006441247051344 0.165754886651726 0.623237007090668
C14_0_2_0_0_0 C 0.061821768421797 0.384231755210155 0.593993687127049
H14_0_2_0_0_0 H 0.093099031675705 0.231303315394295 0.736112765519241
C22_0_2_0_0_0 C 0.223718482091583 0.814104828916532 0.632558796543227
H30_0_2_0_0_0 H 0.289264595779494 0.969145506497852 0.597236445474160
H29_0_2_0_0_0 H 0.270401890055137 0.870541064788176 0.448100626979446
H32_0_2_0_0_0 H 0.170881655362109 0.804362903541882 0.815122113818770
H31_0_2_0_0_0 H 0.227462712591299 0.928532202466116 0.823949618419558
C17_0_2_0_0_0 C 0.959440972119187 0.224701926504470 0.715450906232628
H18_0_2_0_0_0 H 0.014967650276931 0.064466932586336 0.654433774292555
H17_0_2_0_0_0 H 0.985172338382111 0.162443245141900 0.513094198492742
C16_0_2_0_0_0 C 0.122924851629548 0.462558016380678 0.591874195702931
H16_0_2_0_0_0 H 0.034822892689746 0.427161752636836 0.673466340782504
H15_0_2_0_0_0 H 0.033052100199090 0.395717003508014 0.492620125271699
H33_0_2_0_0_0 H 0.260370054592668 0.748878250052279 0.677861163515842
H34_0_2_0_0_0 H 0.189399508161499 0.753458124634507 0.568417468093582
H22_0_2_0_0_0 H 0.918343706332743 0.162041298874148 0.718265296827941
H24_0_2_0_0_0 H 0.943011876758833 0.319290589046878 0.675699527806232
H23_0_2_0_0_0 H 0.980327540147936 0.237821510936714 0.824337989706248
H19_0_2_0_0_0 H 0.150023679606747 0.431971951122322 0.507086759664652
H21_0_2_0_0_0 H 0.152938518502744 0.451755748087091 0.691172071175185
H20_0_2_0_0_0 H 0.113009638301992 0.565978809507258 0.576486980072502
C0_0_3_0_0_0 C 0.704361104684577 0.967932145465308 0.867819328138300
C1_0_3_0_0_0 C 0.700670969566339 0.839569510223015 0.819427243272657
C3_0_3_0_0_0 C 0.659559666506221 0.058510277882304 0.816984574178511
H0_0_3_0_0_0 H 0.741728911619751 0.994744175329038 0.947984963422305
C2_0_3_0_0_0 C 0.651387268260578 0.803647723882627 0.716477946328413
N0_0_3_0_0_0 N 0.744836159980093 0.747932205532134 0.882200544319855
C4_0_3_0_0_0 C 0.612188757475831 0.024244902204940 0.711763547386597
H1_0_3_0_0_0 H 0.661350730024674 0.155638514479055 0.860199449341208
C5_0_3_0_0_0 C 0.608811079127847 0.897591477420683 0.660328240837734
S0_0_3_0_0_0 S 0.638551381885080 0.639706237586010 0.660898720767571
C6_0_3_0_0_0 C 0.783865119570661 0.676204168793816 0.808600107384598
H4_0_3_0_0_0 H 0.754118197490854 0.753704423161924 -0.010371358593384
H2_0_3_0_0_0 H 0.577391844507897 0.094610888015887 0.672300187506965
H3_0_3_0_0_0 H 0.572423741188580 0.869317839283145 0.578472308829238
C7_0_3_0_0_0 C 0.568870135452040 0.598112969619184 0.744039207501294
C9_0_3_0_0_0 C 0.828467691116479 0.580851033121551 0.896309014646687
O0_0_3_0_0_0 O 0.783945848146025 0.687374554491434 0.677972522131168
C8_0_3_0_0_0 C 0.546124454145052 0.458069311990166 0.718025580706003
O1_0_3_0_0_0 O 0.542488914188939 0.672761660526635 0.818037171520084
C12_0_3_0_0_0 C 0.882912985559319 0.661021615635903 0.978373973727009
C19_0_3_0_0_0 C 0.793542443812183 0.503183902467399 0.006085792099834
C18_0_3_0_0_0 C 0.854811282797929 0.482217950616315 0.794804918214244
C11_0_3_0_0_0 C 0.573427288576951 0.383841843737429 0.599120628129359
C10_0_3_0_0_0 C 0.556202017060486 0.383188951996228 0.859521249123994
H5_0_3_0_0_0 H 0.495509973101303 0.466708532112100 0.690317994483893
C13_0_3_0_0_0 C 0.928642988955799 0.733833488576476 0.887459494552930
H13_0_3_0_0_0 H 0.909792752850668 0.592839253569789 0.049106086577128
H12_0_3_0_0_0 H 0.862300582391737 0.728762982471502 0.047980116033898
C20_0_3_0_0_0 C 0.743532241441715 0.408599075547236 0.937095361285922
H28_0_3_0_0_0 H 0.773049735582150 0.568577614648041 0.078820310304910
H27_0_3_0_0_0 H 0.829044532612547 0.447064797547149 0.071150849276647
C21_0_3_0_0_0 C 0.805067499588778 0.388222415470168 0.724604398025141
H26_0_3_0_0_0 H 0.890628780842633 0.425718595562342 0.857878728165086
H25_0_3_0_0_0 H 0.878051325627530 0.533270285344841 0.714167030992134
H9_0_3_0_0_0 H 0.567979229864347 0.436492664358159 0.498837996538250
H11_0_3_0_0_0 H 0.548248458693434 0.291913167113567 0.584182687022709
H10_0_3_0_0_0 H 0.623175170029356 0.362305362501544 0.624904070545469
H6_0_3_0_0_0 H 0.536624342898967 0.285861292143769 0.844353360992286
H8_0_3_0_0_0 H 0.532884952449158 0.431351753204039 0.941294993059432
H7_0_3_0_0_0 H 0.605977034082579 0.375710734056207 0.896546425227035
C15_0_3_0_0_0 C 0.991588907077550 0.659549365152358 0.893473417780656
C14_0_3_0_0_0 C 0.937982558416548 0.877758122747445 0.931798079170827
H14_0_3_0_0_0 H 0.908160072913942 0.734519432258640 0.776840077093548
C22_0_3_0_0_0 C 0.771623429548243 0.314130668503152 0.835558868593090
H30_0_3_0_0_0 H 0.705842171746373 0.464210707043698 0.878722226818372
H29_0_3_0_0_0 H 0.722427445457602 0.355327239770646 0.020296109144870
H32_0_3_0_0_0 H 0.826958651466862 0.320164129410576 0.656819395571918
H31_0_3_0_0_0 H 0.770475470311071 0.442786842188297 0.655782697809934
C17_0_3_0_0_0 C 0.040639600828860 0.716773944849543 0.804203474817824
H18_0_3_0_0_0 H 0.981554979833347 0.559384784023033 0.859587684402243
H17_0_3_0_0_0 H 0.011769785807544 0.652958395433173 0.004218290476061
C16_0_3_0_0_0 C 0.877793154866342 0.958866588974267 0.911394309222899
H16_0_3_0_0_0 H 0.972712625996686 0.922491674085017 0.870155730000584
H15_0_3_0_0_0 H 0.958038755618742 0.882587796133383 0.042697339378686
H33_0_3_0_0_0 H 0.735232917552518 0.251963979740904 0.782066028539081
H34_0_3_0_0_0 H 0.804862884268303 0.249336941613081 0.896493738837163
H22_0_3_0_0_0 H 0.081429715716234 0.653583114907252 0.806657176959194
H24_0_3_0_0_0 H 0.057220502889473 0.812038565403645 0.842020112387716
H23_0_3_0_0_0 H 0.021690097558294 0.727624784759842 0.693573631694657
H19_0_3_0_0_0 H 0.843403244522559 0.925877390245511 0.980326212242617
H21_0_3_0_0_0 H 0.856053914071141 0.953159191872265 0.802252374411613
H20_0_3_0_0_0 H 0.887724143302149 0.061073239219896 0.935703804625595
#END
