# Supplementary material for: Combined crystal structure prediction and high-pressure crystallization in rational pharmaceutical polymorph screening
Source: Nat Commun. 2015 Jul 22;6:7793. doi: 10.1038/ncomms8793 (PMC4525153; doi:10.1038/ncomms8793)
Supplement: Supplementary Data 41 — Structure 3 configuration 1 (see Supplementary Table 2) [file ncomms8793-s42.cif]

##############################################
# Avant-garde Materials Simulation           #
##############################################

data_
_symmetry_cell_setting triclinic
_symmetry_space_group_name_H-M 'P 1'
_symmetry_Int_Tables_number 1
loop_
_symmetry_equiv_pos_site_id
_symmetry_equiv_pos_as_xyz
1 x,y,z
_cell_length_a 21.326093488061897
_cell_length_b 10.329645680094288
_cell_length_c 9.507182684751085
_cell_angle_alpha 90.000000000000000
_cell_angle_beta 87.458553492462002
_cell_angle_gamma 90.000000000000000
loop_
_atom_site_label
_atom_site_type_symbol
_atom_site_fract_x
_atom_site_fract_y
_atom_site_fract_z
C0_0_0_0_0_0 C 0.794452144805955 0.031278287154575 0.840533143338416
C0_0_1_0_0_0 C 0.205547855194045 0.531278287154575 0.659466856661584
C0_0_2_0_0_0 C 0.205547855194045 0.968721712845425 0.159466856661584
C0_0_3_0_0_0 C 0.794452144805955 0.468721712845425 0.340533143338416
C1_0_0_0_0_0 C 0.797512648442575 0.161114285802035 0.797439850472357
C1_0_1_0_0_0 C 0.202487351557425 0.661114285802035 0.702560149527643
C1_0_2_0_0_0 C 0.202487351557425 0.838885714197965 0.202560149527643
C1_0_3_0_0_0 C 0.797512648442575 0.338885714197965 0.297439850472357
C3_0_0_0_0_0 C 0.839106466329766 0.942131387915130 0.790373433543850
C3_0_1_0_0_0 C 0.160893533670234 0.442131387915130 0.709626566456150
C3_0_2_0_0_0 C 0.160893533670234 0.057868612084870 0.209626566456150
C3_0_3_0_0_0 C 0.839106466329766 0.557868612084870 0.290373433543850
H0_0_0_0_0_0 H 0.757445439900168 0.001949053142311 0.915509582410426
H0_0_1_0_0_0 H 0.242554560099832 0.501949053142311 0.584490417589574
H0_0_2_0_0_0 H 0.242554560099832 0.998050946857689 0.084490417589574
H0_0_3_0_0_0 H 0.757445439900168 0.498050946857689 0.415509582410426
C2_0_0_0_0_0 C 0.846524961113908 0.200416339616418 0.702073708932402
C2_0_1_0_0_0 C 0.153475038886092 0.700416339616418 0.797926291067598
C2_0_2_0_0_0 C 0.153475038886092 0.799583660383582 0.297926291067598
C2_0_3_0_0_0 C 0.846524961113908 0.299583660383582 0.202073708932402
N0_0_0_0_0_0 N 0.752331140652413 0.249583529694140 0.857195642998495
N0_0_1_0_0_0 N 0.247668859347587 0.749583529694140 0.642804357001505
N0_0_2_0_0_0 N 0.247668859347587 0.750416470305860 0.142804357001505
N0_0_3_0_0_0 N 0.752331140652413 0.250416470305860 0.357195642998495
C4_0_0_0_0_0 C 0.886164893216282 0.979881055094108 0.692211699039037
C4_0_1_0_0_0 C 0.113835106783718 0.479881055094108 0.807788300960963
C4_0_2_0_0_0 C 0.113835106783718 0.020118944905892 0.307788300960963
C4_0_3_0_0_0 C 0.886164893216282 0.520118944905892 0.192211699039037
H1_0_0_0_0_0 H 0.837423127004421 0.843168501457084 0.828116621136486
H1_0_1_0_0_0 H 0.162576872995579 0.343168501457084 0.671883378863514
H1_0_2_0_0_0 H 0.162576872995579 0.156831498542916 0.171883378863514
H1_0_3_0_0_0 H 0.837423127004421 0.656831498542916 0.328116621136486
C5_0_0_0_0_0 C 0.889227862929929 0.108186113145078 0.646945211108710
C5_0_1_0_0_0 C 0.110772137070071 0.608186113145078 0.853054788891290
C5_0_2_0_0_0 C 0.110772137070071 0.891813886854922 0.353054788891290
C5_0_3_0_0_0 C 0.889227862929929 0.391813886854922 0.146945211108710
S0_0_0_0_0_0 S 0.858205834561863 0.365732981274531 0.653352151335531
S0_0_1_0_0_0 S 0.141794165438137 0.865732981274531 0.846647848664469
S0_0_2_0_0_0 S 0.141794165438137 0.634267018725469 0.346647848664469
S0_0_3_0_0_0 S 0.858205834561863 0.134267018725469 0.153352151335531
C6_0_0_0_0_0 C 0.713958153476244 0.326702667508273 0.781387760926900
C6_0_1_0_0_0 C 0.286041846523756 0.826702667508273 0.718612239073100
C6_0_2_0_0_0 C 0.286041846523756 0.673297332491727 0.218612239073100
C6_0_3_0_0_0 C 0.713958153476244 0.173297332491727 0.281387760926900
H4_0_0_0_0_0 H 0.742521187780621 0.238889519525130 0.962778434131143
H4_0_1_0_0_0 H 0.257478812219379 0.738889519525130 0.537221565868857
H4_0_2_0_0_0 H 0.257478812219379 0.761110480474870 0.037221565868857
H4_0_3_0_0_0 H 0.742521187780621 0.261110480474870 0.462778434131143
H2_0_0_0_0_0 H 0.920900480960261 0.910616133754038 0.653521374183143
H2_0_1_0_0_0 H 0.079099519039739 0.410616133754038 0.846478625816857
H2_0_2_0_0_0 H 0.079099519039739 0.089383866245962 0.346478625816857
H2_0_3_0_0_0 H 0.920900480960261 0.589383866245962 0.153521374183143
H3_0_0_0_0_0 H 0.925369088918287 0.138823152726512 0.570436251943988
H3_0_1_0_0_0 H 0.074630911081713 0.638823152726512 0.929563748056012
H3_0_2_0_0_0 H 0.074630911081713 0.861176847273488 0.429563748056012
H3_0_3_0_0_0 H 0.925369088918287 0.361176847273488 0.070436251943988
C7_0_0_0_0_0 C 0.930746756262070 0.403921626613729 0.736534992466694
C7_0_1_0_0_0 C 0.069253243737930 0.903921626613729 0.763465007533306
C7_0_2_0_0_0 C 0.069253243737930 0.596078373386271 0.263465007533306
C7_0_3_0_0_0 C 0.930746756262070 0.096078373386271 0.236534992466694
C9_0_0_0_0_0 C 0.665959300950251 0.411390725308840 0.868085897279450
C9_0_1_0_0_0 C 0.334040699049749 0.911390725308840 0.631914102720550
C9_0_2_0_0_0 C 0.334040699049749 0.588609274691160 0.131914102720550
C9_0_3_0_0_0 C 0.665959300950251 0.088609274691160 0.368085897279450
O0_0_0_0_0_0 O 0.716476675576193 0.327040235660197 0.649989503084831
O0_0_1_0_0_0 O 0.283523324423807 0.827040235660197 0.850010496915169
O0_0_2_0_0_0 O 0.283523324423807 0.672959764339803 0.350010496915169
O0_0_3_0_0_0 O 0.716476675576193 0.172959764339803 0.149989503084831
C8_0_0_0_0_0 C 0.953246851504408 0.543410414062791 0.711534858718202
C8_0_1_0_0_0 C 0.046753148495592 0.043410414062791 0.788465141281798
C8_0_2_0_0_0 C 0.046753148495592 0.456589585937209 0.288465141281798
C8_0_3_0_0_0 C 0.953246851504408 0.956589585937209 0.211534858718202
O1_0_0_0_0_0 O 0.958829630028102 0.328378270133786 0.810670019417200
O1_0_1_0_0_0 O 0.041170369971898 0.828378270133786 0.689329980582800
O1_0_2_0_0_0 O 0.041170369971898 0.671621729866214 0.189329980582800
O1_0_3_0_0_0 O 0.958829630028102 0.171621729866214 0.310670019417200
C12_0_0_0_0_0 C 0.613187167728556 0.320113090485279 0.932065339239932
C12_0_1_0_0_0 C 0.386812832271444 0.820113090485279 0.567934660760068
C12_0_2_0_0_0 C 0.386812832271444 0.679886909514721 0.067934660760068
C12_0_3_0_0_0 C 0.613187167728556 0.179886909514721 0.432065339239932
C18_0_0_0_0_0 C 0.697908344252382 0.482056314360709 0.991401853575450
C18_0_1_0_0_0 C 0.302091655747618 0.982056314360709 0.508598146424550
C18_0_2_0_0_0 C 0.302091655747618 0.517943685639291 0.008598146424550
C18_0_3_0_0_0 C 0.697908344252382 0.017943685639291 0.491401853575450
C19_0_0_0_0_0 C 0.637781131157485 0.515289037099799 0.770746348028204
C19_0_1_0_0_0 C 0.362218868842515 0.015289037099799 0.729253651971796
C19_0_2_0_0_0 C 0.362218868842515 0.484710962900201 0.229253651971796
C19_0_3_0_0_0 C 0.637781131157485 0.984710962900201 0.270746348028204
C10_0_0_0_0_0 C 0.926790213681193 0.615098819686408 0.585646705246109
C10_0_1_0_0_0 C 0.073209786318807 0.115098819686408 0.914353294753891
C10_0_2_0_0_0 C 0.073209786318807 0.384901180313592 0.414353294753891
C10_0_3_0_0_0 C 0.926790213681193 0.884901180313592 0.085646705246109
C11_0_0_0_0_0 C 0.941307795979969 0.620257580180157 0.849650934773125
C11_0_1_0_0_0 C 0.058692204020031 0.120257580180157 0.650349065226875
C11_0_2_0_0_0 C 0.058692204020031 0.379742419819843 0.150349065226875
C11_0_3_0_0_0 C 0.941307795979969 0.879742419819843 0.349650934773125
H5_0_0_0_0_0 H 0.004156902364731 0.534870838991953 0.693493878582326
H5_0_1_0_0_0 H 0.995843097635269 0.034870838991953 0.806506121417674
H5_0_2_0_0_0 H 0.995843097635269 0.465129161008047 0.306506121417674
H5_0_3_0_0_0 H 0.004156902364731 0.965129161008047 0.193493878582326
C13_0_0_0_0_0 C 0.575967017287785 0.237446412816488 0.826881939232628
C13_0_1_0_0_0 C 0.424032982712215 0.737446412816488 0.673118060767372
C13_0_2_0_0_0 C 0.424032982712215 0.762553587183512 0.173118060767372
C13_0_3_0_0_0 C 0.575967017287785 0.262553587183512 0.326881939232628
H12_0_0_0_0_0 H 0.580812512207047 0.381284116811990 0.995299067960587
H12_0_1_0_0_0 H 0.419187487792953 0.881284116811990 0.504700932039413
H12_0_2_0_0_0 H 0.419187487792953 0.618715883188010 0.004700932039413
H12_0_3_0_0_0 H 0.580812512207047 0.118715883188010 0.495299067960587
H13_0_0_0_0_0 H 0.634848371772372 0.256106800214611 0.007260062833264
H13_0_1_0_0_0 H 0.365151628227628 0.756106800214611 0.492739937166736
H13_0_2_0_0_0 H 0.365151628227628 0.743893199785389 0.992739937166736
H13_0_3_0_0_0 H 0.634848371772372 0.243893199785389 0.507260062833264
C21_0_0_0_0_0 C 0.745948909160256 0.585536129701369 0.941275544640343
C21_0_1_0_0_0 C 0.254051090839744 0.085536129701369 0.558724455359657
C21_0_2_0_0_0 C 0.254051090839744 0.414463870298631 0.058724455359657
C21_0_3_0_0_0 C 0.745948909160256 0.914463870298631 0.441275544640343
H25_0_0_0_0_0 H 0.719368306860212 0.412758842613956 0.061615810726853
H25_0_1_0_0_0 H 0.280631693139788 0.912758842613956 0.438384189273147
H25_0_2_0_0_0 H 0.280631693139788 0.587241157386044 0.938384189273147
H25_0_3_0_0_0 H 0.719368306860212 0.087241157386044 0.561615810726853
H26_0_0_0_0_0 H 0.660353290712705 0.529671368818608 0.054606931715455
H26_0_1_0_0_0 H 0.339646709287295 0.029671368818608 0.445393068284545
H26_0_2_0_0_0 H 0.339646709287295 0.470328631181392 0.945393068284545
H26_0_3_0_0_0 H 0.660353290712705 0.970328631181392 0.554606931715455
C20_0_0_0_0_0 C 0.684751970265174 0.621158826506789 0.721646537954755
C20_0_1_0_0_0 C 0.315248029734826 0.121158826506789 0.778353462045245
C20_0_2_0_0_0 C 0.315248029734826 0.378841173493211 0.278353462045245
C20_0_3_0_0_0 C 0.684751970265174 0.878841173493211 0.221646537954755
H27_0_0_0_0_0 H 0.598516170416406 0.561025007606611 0.830451754772475
H27_0_1_0_0_0 H 0.401483829583594 0.061025007606611 0.669548245227525
H27_0_2_0_0_0 H 0.401483829583594 0.438974992393389 0.169548245227525
H27_0_3_0_0_0 H 0.598516170416406 0.938974992393389 0.330451754772475
H28_0_0_0_0_0 H 0.618257256675023 0.468722530486944 0.679666901214823
H28_0_1_0_0_0 H 0.381742743324977 0.968722530486944 0.820333098785177
H28_0_2_0_0_0 H 0.381742743324977 0.531277469513056 0.320333098785177
H28_0_3_0_0_0 H 0.618257256675023 0.031277469513056 0.179666901214823
H6_0_0_0_0_0 H 0.932935219851303 0.560135566597941 0.487908339094019
H6_0_1_0_0_0 H 0.067064780148697 0.060135566597941 0.012091660905981
H6_0_2_0_0_0 H 0.067064780148697 0.439864433402059 0.512091660905981
H6_0_3_0_0_0 H 0.932935219851303 0.939864433402059 0.987908339094019
H7_0_0_0_0_0 H 0.952097773993552 0.706352156399575 0.572562081886831
H7_0_1_0_0_0 H 0.047902226006448 0.206352156399575 0.927437918113169
H7_0_2_0_0_0 H 0.047902226006448 0.293647843600425 0.427437918113169
H7_0_3_0_0_0 H 0.952097773993552 0.793647843600425 0.072562081886831
H8_0_0_0_0_0 H 0.876798201261749 0.637471804468117 0.601925881656459
H8_0_1_0_0_0 H 0.123201798738251 0.137471804468117 0.898074118343541
H8_0_2_0_0_0 H 0.123201798738251 0.362528195531883 0.398074118343541
H8_0_3_0_0_0 H 0.876798201261749 0.862528195531883 0.101925881656459
H9_0_0_0_0_0 H 0.891136879455360 0.625137252960627 0.878778744260229
H9_0_1_0_0_0 H 0.108863120544640 0.125137252960627 0.621221255739771
H9_0_2_0_0_0 H 0.108863120544640 0.374862747039373 0.121221255739771
H9_0_3_0_0_0 H 0.891136879455360 0.874862747039373 0.378778744260229
H10_0_0_0_0_0 H 0.959338048862851 0.718318189489154 0.835231407462376
H10_0_1_0_0_0 H 0.040661951137149 0.218318189489154 0.664768592537624
H10_0_2_0_0_0 H 0.040661951137149 0.281681810510846 0.164768592537624
H10_0_3_0_0_0 H 0.959338048862851 0.781681810510846 0.335231407462376
H11_0_0_0_0_0 H 0.965193743458296 0.575317520551089 0.936247312451831
H11_0_1_0_0_0 H 0.034806256541704 0.075317520551089 0.563752687548169
H11_0_2_0_0_0 H 0.034806256541704 0.424682479448911 0.063752687548169
H11_0_3_0_0_0 H 0.965193743458296 0.924682479448911 0.436247312451831
C14_0_0_0_0_0 C 0.514264729176089 0.302238739142210 0.781962024037919
C14_0_1_0_0_0 C 0.485735270823911 0.802238739142210 0.718037975962081
C14_0_2_0_0_0 C 0.485735270823911 0.697761260857790 0.218037975962081
C14_0_3_0_0_0 C 0.514264729176089 0.197761260857790 0.281962024037919
C15_0_0_0_0_0 C 0.562920593114329 0.098813411722783 0.883047857973430
C15_0_1_0_0_0 C 0.437079406885671 0.598813411722783 0.616952142026570
C15_0_2_0_0_0 C 0.437079406885671 0.901186588277217 0.116952142026570
C15_0_3_0_0_0 C 0.562920593114329 0.401186588277217 0.383047857973430
H14_0_0_0_0_0 H 0.605418492473520 0.226318079124124 0.730297929344913
H14_0_1_0_0_0 H 0.394581507526480 0.726318079124124 0.769702070655087
H14_0_2_0_0_0 H 0.394581507526480 0.773681920875876 0.269702070655087
H14_0_3_0_0_0 H 0.605418492473520 0.273681920875876 0.230297929344913
C22_0_0_0_0_0 C 0.715130626056035 0.686588271225735 0.847112155090059
C22_0_1_0_0_0 C 0.284869373943965 0.186588271225735 0.652887844909941
C22_0_2_0_0_0 C 0.284869373943965 0.313411728774265 0.152887844909941
C22_0_3_0_0_0 C 0.715130626056035 0.813411728774265 0.347112155090059
H31_0_0_0_0_0 H 0.785239985604921 0.538642231808762 0.882701556656811
H31_0_1_0_0_0 H 0.214760014395079 0.038642231808762 0.617298443343189
H31_0_2_0_0_0 H 0.214760014395079 0.461357768191238 0.117298443343189
H31_0_3_0_0_0 H 0.785239985604921 0.961357768191238 0.382701556656811
H32_0_0_0_0_0 H 0.765692063063762 0.631843228854788 0.033170406111884
H32_0_1_0_0_0 H 0.234307936936238 0.131843228854788 0.466829593888116
H32_0_2_0_0_0 H 0.234307936936238 0.368156771145212 0.966829593888116
H32_0_3_0_0_0 H 0.765692063063762 0.868156771145212 0.533170406111884
H29_0_0_0_0_0 H 0.660630892088034 0.693162749456872 0.658995419785668
H29_0_1_0_0_0 H 0.339369107911966 0.193162749456872 0.841004580214332
H29_0_2_0_0_0 H 0.339369107911966 0.306837250543128 0.341004580214332
H29_0_3_0_0_0 H 0.660630892088034 0.806837250543128 0.158995419785668
H30_0_0_0_0_0 H 0.721406751280253 0.578070061690643 0.652024690095870
H30_0_1_0_0_0 H 0.278593248719747 0.078070061690643 0.847975309904130
H30_0_2_0_0_0 H 0.278593248719747 0.421929938309357 0.347975309904130
H30_0_3_0_0_0 H 0.721406751280253 0.921929938309357 0.152024690095870
C16_0_0_0_0_0 C 0.463169553102497 0.322188446125069 0.899361597286534
C16_0_1_0_0_0 C 0.536830446897503 0.822188446125069 0.600638402713466
C16_0_2_0_0_0 C 0.536830446897503 0.677811553874931 0.100638402713466
C16_0_3_0_0_0 C 0.463169553102497 0.177811553874931 0.399361597286534
H15_0_0_0_0_0 H 0.494786110999863 0.242953452890187 0.698706525594835
H15_0_1_0_0_0 H 0.505213889000137 0.742953452890187 0.801293474405165
H15_0_2_0_0_0 H 0.505213889000137 0.757046547109813 0.301293474405165
H15_0_3_0_0_0 H 0.494786110999863 0.257046547109813 0.198706525594835
H16_0_0_0_0_0 H 0.525300141651207 0.395865929913094 0.733500187372365
H16_0_1_0_0_0 H 0.474699858348793 0.895865929913094 0.766499812627635
H16_0_2_0_0_0 H 0.474699858348793 0.604134070086906 0.266499812627635
H16_0_3_0_0_0 H 0.525300141651207 0.104134070086906 0.233500187372365
C17_0_0_0_0_0 C 0.621707207014796 0.013105003193775 0.887491912873493
C17_0_1_0_0_0 C 0.378292792985204 0.513105003193775 0.612508087126507
C17_0_2_0_0_0 C 0.378292792985204 0.986894996806225 0.112508087126507
C17_0_3_0_0_0 C 0.621707207014796 0.486894996806225 0.387491912873493
H17_0_0_0_0_0 H 0.529118043263634 0.052847704964998 0.815284094308990
H17_0_1_0_0_0 H 0.470881956736366 0.552847704964998 0.684715905691010
H17_0_2_0_0_0 H 0.470881956736366 0.947152295035002 0.184715905691010
H17_0_3_0_0_0 H 0.529118043263634 0.447152295035002 0.315284094308990
H18_0_0_0_0_0 H 0.539781709315895 0.103296761287517 0.988194179069215
H18_0_1_0_0_0 H 0.460218290684105 0.603296761287517 0.511805820930785
H18_0_2_0_0_0 H 0.460218290684105 0.896703238712483 0.011805820930785
H18_0_3_0_0_0 H 0.539781709315895 0.396703238712483 0.488194179069215
H33_0_0_0_0_0 H 0.749308112173980 0.758584939573640 0.808775402362945
H33_0_1_0_0_0 H 0.250691887826020 0.258584939573640 0.691224597637055
H33_0_2_0_0_0 H 0.250691887826020 0.241415060426360 0.191224597637055
H33_0_3_0_0_0 H 0.749308112173980 0.741415060426360 0.308775402362945
H34_0_0_0_0_0 H 0.679182610803609 0.739609546383668 0.910109438246872
H34_0_1_0_0_0 H 0.320817389196391 0.239609546383668 0.589890561753128
H34_0_2_0_0_0 H 0.320817389196391 0.260390453616332 0.089890561753128
H34_0_3_0_0_0 H 0.679182610803609 0.760390453616332 0.410109438246872
H19_0_0_0_0_0 H 0.421796148139555 0.367684709231475 0.856888735814218
H19_0_1_0_0_0 H 0.578203851860445 0.867684709231475 0.643111264185782
H19_0_2_0_0_0 H 0.578203851860445 0.632315290768525 0.143111264185782
H19_0_3_0_0_0 H 0.421796148139555 0.132315290768525 0.356888735814218
H20_0_0_0_0_0 H 0.479159817338714 0.385120348599493 0.983205225216418
H20_0_1_0_0_0 H 0.520840182661286 0.885120348599493 0.516794774783582
H20_0_2_0_0_0 H 0.520840182661286 0.614879651400507 0.016794774783582
H20_0_3_0_0_0 H 0.479159817338714 0.114879651400507 0.483205225216418
H21_0_0_0_0_0 H 0.448103387542247 0.230628403061611 0.947693274975917
H21_0_1_0_0_0 H 0.551896612457753 0.730628403061611 0.552306725024083
H21_0_2_0_0_0 H 0.551896612457753 0.769371596938389 0.052306725024083
H21_0_3_0_0_0 H 0.448103387542247 0.269371596938389 0.447693274975917
H22_0_0_0_0_0 H 0.646106574138512 0.007375728592304 0.784041809583426
H22_0_1_0_0_0 H 0.353893425861488 0.507375728592304 0.715958190416574
H22_0_2_0_0_0 H 0.353893425861488 0.992624271407696 0.215958190416574
H22_0_3_0_0_0 H 0.646106574138512 0.492624271407696 0.284041809583426
H23_0_0_0_0_0 H 0.609420874917430 0.914489524368766 0.920394420344052
H23_0_1_0_0_0 H 0.390579125082570 0.414489524368766 0.579605579655948
H23_0_2_0_0_0 H 0.390579125082570 0.085510475631234 0.079605579655948
H23_0_3_0_0_0 H 0.609420874917430 0.585510475631234 0.420394420344052
H24_0_0_0_0_0 H 0.655027018974674 0.050452467806171 0.961398851476968
H24_0_1_0_0_0 H 0.344972981025326 0.550452467806171 0.538601148523032
H24_0_2_0_0_0 H 0.344972981025326 0.949547532193829 0.038601148523032
H24_0_3_0_0_0 H 0.655027018974674 0.449547532193829 0.461398851476968
#END
