# Supplementary material for: Combined crystal structure prediction and high-pressure crystallization in rational pharmaceutical polymorph screening
Source: Nat Commun. 2015 Jul 22;6:7793. doi: 10.1038/ncomms8793 (PMC4525153; doi:10.1038/ncomms8793)
Supplement: Supplementary Data 42 — Structure 3 configuration 2 (see Supplementary Table 2) [file ncomms8793-s43.cif]

##############################################
# Avant-garde Materials Simulation           #
##############################################

data_
_symmetry_cell_setting triclinic
_symmetry_space_group_name_H-M 'P 1'
_symmetry_Int_Tables_number 1
loop_
_symmetry_equiv_pos_site_id
_symmetry_equiv_pos_as_xyz
1 x,y,z
_cell_length_a 21.218772834839925
_cell_length_b 10.319255371339253
_cell_length_c 9.540454079430061
_cell_angle_alpha 90.150523870315283
_cell_angle_beta 88.452461552653560
_cell_angle_gamma 90.141483071835921
loop_
_atom_site_label
_atom_site_type_symbol
_atom_site_fract_x
_atom_site_fract_y
_atom_site_fract_z
C0_0_0_0_0_0 C 0.793300107395641 0.030090808733792 0.838500328126224
C0_0_1_0_0_0 C 0.204396377813257 0.528292810756368 0.668305179983791
C0_0_3_0_0_0 C 0.794319647767582 0.471743138744683 0.335281782666576
C1_0_0_0_0_0 C 0.796688159981347 0.159600756881264 0.794582742290639
C1_0_1_0_0_0 C 0.201932054041394 0.658082905238048 0.712241328300822
C1_0_3_0_0_0 C 0.797047111796035 0.341552184020773 0.292986040784770
C3_0_0_0_0_0 C 0.837865260782244 0.940034024878750 0.790963330202425
C3_0_1_0_0_0 C 0.159906998476445 0.438826670694085 0.717950103981393
C3_0_3_0_0_0 C 0.839189816233655 0.560649254731351 0.286058038314050
H0_0_0_0_0_0 H 0.756024503702554 0.001563242637359 0.911926367436380
H0_0_1_0_0_0 H 0.240849941996429 0.499082971866596 0.593213375692531
H0_0_3_0_0_0 H 0.757352945658131 0.501721872841805 0.408755211176137
C2_0_0_0_0_0 C 0.845938899372071 0.197669045455595 0.700809280794352
C2_0_1_0_0_0 C 0.153516989465370 0.697067220347571 0.807690989030345
C2_0_3_0_0_0 C 0.845925744623327 0.301676164569788 0.199183192248676
N0_0_0_0_0_0 N 0.751501226963353 0.249034396639825 0.851435726240114
N0_0_1_0_0_0 N 0.246928735298291 0.746806547096624 0.653318267787372
N0_0_3_0_0_0 N 0.751796021860201 0.253164320141949 0.351682498986964
C4_0_0_0_0_0 C 0.885101807786332 0.976516310495747 0.694254096536780
C4_0_1_0_0_0 C 0.113567940171328 0.476213549171267 0.816333821484405
C4_0_3_0_0_0 C 0.886032618447255 0.522314725390008 0.189329586360907
H1_0_0_0_0_0 H 0.835880012386698 0.841434790624768 0.829587516342098
H1_0_1_0_0_0 H 0.161165262853318 0.339970684065262 0.679492366274484
H1_0_3_0_0_0 H 0.837858807736041 0.659821818746632 0.323514616831261
C5_0_0_0_0_0 C 0.888482268078927 0.104514537438076 0.648130526937076
C5_0_1_0_0_0 C 0.111008279848715 0.604541129418438 0.862176218401702
C5_0_3_0_0_0 C 0.888746678207090 0.393619956424885 0.144758854309878
S0_0_0_0_0_0 S 0.857976950461994 0.362498582043055 0.650498406733437
S0_0_1_0_0_0 S 0.141900519284439 0.862381636319878 0.857081953536470
S0_0_3_0_0_0 S 0.857397175510503 0.135954365253877 0.151421339611525
C6_0_0_0_0_0 C 0.712971762509365 0.324765237390642 0.773022947136608
C6_0_1_0_0_0 C 0.286189318966127 0.824214024966111 0.729043786325773
C6_0_3_0_0_0 C 0.712596011233051 0.176719972446133 0.275023292080391
H4_0_0_0_0_0 H 0.741785705493599 0.240306618392758 0.956513572567681
H4_0_1_0_0_0 H 0.256188955866159 0.736266811185212 0.548273286772856
H4_0_3_0_0_0 H 0.742600968391027 0.263049061582733 0.456889136889173
H2_0_0_0_0_0 H 0.919687413224270 0.906571812777675 0.657098716201432
H2_0_1_0_0_0 H 0.078877913355795 0.406816623760673 0.854472504987103
H2_0_3_0_0_0 H 0.920969374317338 0.591317274166117 0.151457558941675
H3_0_0_0_0_0 H 0.924734341818163 0.134234927588680 0.572718016235889
H3_0_1_0_0_0 H 0.075314927397453 0.635073015790941 0.938527151037703
H3_0_3_0_0_0 H 0.924744829570431 0.362472146230928 0.069436089089470
C7_0_0_0_0_0 C 0.930408955589689 0.402448153071894 0.737507593978925
C7_0_1_0_0_0 C 0.070060570909858 0.901658600756599 0.767940014541938
C7_0_3_0_0_0 C 0.929783532682852 0.097483709118534 0.238875319726548
C9_0_0_0_0_0 C 0.665462729556082 0.412592461269749 0.855615059255720
C9_0_1_0_0_0 C 0.332663189175223 0.910842416528342 0.642357202802211
C9_0_3_0_0_0 C 0.665530460225314 0.089448059341152 0.359978439267931
O0_0_0_0_0_0 O 0.715428588650093 0.322325504355679 0.642261790344159
O0_0_1_0_0_0 O 0.285020057611895 0.824007972876915 0.859829198952594
O0_0_3_0_0_0 O 0.714186868970707 0.177903680141408 0.144190397286723
C8_0_0_0_0_0 C 0.953095399501371 0.542023394909224 0.712652690687385
C8_0_1_0_0_0 C 0.047185743139814 0.041026839328033 0.792729391258102
C8_0_3_0_0_0 C 0.952499060889024 0.957955696012586 0.214610627997654
O1_0_0_0_0_0 O 0.958319826190550 0.327758200635155 0.813703303464349
O1_0_1_0_0_0 O 0.042567909327405 0.826585668145857 0.690682858972908
O1_0_3_0_0_0 O 0.957680412737906 0.173112543100761 0.314754156711267
C12_0_0_0_0_0 C 0.613629098746056 0.324179447881238 0.927027421648936
C12_0_1_0_0_0 C 0.384960355965754 0.822763352129793 0.572815485016583
C12_0_3_0_0_0 C 0.612040132980387 0.176911616166847 0.426315567853768
C18_0_0_0_0_0 C 0.699307127647566 0.490245179350017 0.973080481748910
C18_0_1_0_0_0 C 0.297217716464606 0.984056868709996 0.524606152768236
C18_0_3_0_0_0 C 0.699471100106221 0.017829196502042 0.480864142113465
C19_0_0_0_0_0 C 0.635647504852548 0.510603803903199 0.753181578200630
C19_0_1_0_0_0 C 0.363359383059285 0.013111023752074 0.739149313715821
C19_0_3_0_0_0 C 0.637020693208020 0.986406616913735 0.260693057206807
C10_0_0_0_0_0 C 0.926315539543731 0.612987571332467 0.586139742746363
C10_0_1_0_0_0 C 0.073971931845811 0.113236205332182 0.919037871377643
C10_0_3_0_0_0 C 0.925794405081321 0.885812109156887 0.088191899604652
C11_0_0_0_0_0 C 0.941588319402752 0.619804494700016 0.849661218853534
C11_0_1_0_0_0 C 0.058326636071564 0.118220282360368 0.655540728167617
C11_0_3_0_0_0 C 0.940919568628214 0.881068804229967 0.351834255825459
H5_0_0_0_0_0 H 0.004192877314417 0.533313539523044 0.696134471501305
H5_0_1_0_0_0 H 0.996123897195614 0.031421476379056 0.809713747943620
H5_0_3_0_0_0 H 0.003599319157300 0.967129098401022 0.198077145833032
C13_0_0_0_0_0 C 0.571997649943114 0.239870706308472 0.829851243749067
C13_0_1_0_0_0 C 0.427877188323615 0.743664136542551 0.671246503748427
C13_0_3_0_0_0 C 0.570400568208957 0.254512530907102 0.323417885199239
H12_0_0_0_0_0 H 0.583449468570935 0.387989526662157 0.991457549067449
H12_0_1_0_0_0 H 0.414497682210904 0.887510326303976 0.508970466716921
H12_0_3_0_0_0 H 0.582091961746627 0.112902000746885 0.491018635589152
H13_0_0_0_0_0 H 0.636996999534096 0.261527064899523 0.001379370817460
H13_0_1_0_0_0 H 0.362654605356622 0.757842695294469 0.498591426887971
H13_0_3_0_0_0 H 0.633804849798936 0.243320295151169 0.499982893370970
C21_0_0_0_0_0 C 0.746618548735461 0.591930489453743 0.915540066105344
C21_0_1_0_0_0 C 0.250321879160072 0.086303363175040 0.582194531748585
C21_0_3_0_0_0 C 0.747683020914485 0.916170833858110 0.427963556135519
H25_0_0_0_0_0 H 0.722272003457241 0.424641401560355 0.045561129375304
H25_0_1_0_0_0 H 0.273426928935413 0.916085890171786 0.455636645717941
H25_0_3_0_0_0 H 0.721505787004788 0.086761775220530 0.551649581875850
H26_0_0_0_0_0 H 0.662483279227360 0.540261526167936 0.035096712756141
H26_0_1_0_0_0 H 0.332978223046855 0.033042484235088 0.458681870380159
H26_0_3_0_0_0 H 0.662835924948115 0.968387840271186 0.544059255175019
C20_0_0_0_0_0 C 0.681662458894201 0.615519682411965 0.697561768969750
C20_0_1_0_0_0 C 0.317416046130673 0.117399305888257 0.795742835318138
C20_0_3_0_0_0 C 0.684342847595165 0.882687612221580 0.208840322776867
H27_0_0_0_0_0 H 0.596452426151838 0.557951289625335 0.810018511998196
H27_0_1_0_0_0 H 0.400823949356845 0.061001162288465 0.676922303985495
H27_0_3_0_0_0 H 0.598525625642210 0.938355580375688 0.319327417940496
H28_0_0_0_0_0 H 0.615511679839338 0.458683192723356 0.665277619417943
H28_0_1_0_0_0 H 0.386081584921295 0.964733632484095 0.825589215223661
H28_0_3_0_0_0 H 0.616199581875840 0.034197748455939 0.171465361081050
H6_0_0_0_0_0 H 0.932150510906210 0.557316894854688 0.489189890206856
H6_0_1_0_0_0 H 0.068241702770178 0.058138329535516 0.016139237428466
H6_0_3_0_0_0 H 0.931721809362861 0.940917067833408 0.991159800949060
H7_0_0_0_0_0 H 0.951851942211155 0.704228393298101 0.573187458803246
H7_0_1_0_0_0 H 0.048356367229269 0.204194967647938 0.931913878473605
H7_0_3_0_0_0 H 0.951293389194823 0.794712140283842 0.075492578961918
H8_0_0_0_0_0 H 0.876163570079948 0.635516146736998 0.600961172736424
H8_0_1_0_0_0 H 0.124093126474449 0.136394092561156 0.904019476805056
H8_0_3_0_0_0 H 0.875625821041519 0.862955578720180 0.102914426089255
H9_0_0_0_0_0 H 0.891265392690772 0.625279901706797 0.877124962226782
H9_0_1_0_0_0 H 0.108609842926189 0.124700601909828 0.627937711764449
H9_0_3_0_0_0 H 0.890596165203489 0.875636070780847 0.379413132547081
H10_0_0_0_0_0 H 0.960015184113141 0.717755579013688 0.835610658000349
H10_0_1_0_0_0 H 0.039609633251691 0.215823324772081 0.669525201717800
H10_0_3_0_0_0 H 0.959146020267618 0.783082004193519 0.337873305771720
H11_0_0_0_0_0 H 0.965573570356700 0.575043237521357 0.936809636420408
H11_0_1_0_0_0 H 0.034471817927190 0.072339878367938 0.568460212148929
H11_0_3_0_0_0 H 0.964999848981101 0.926407567833685 0.438929497571416
C14_0_0_0_0_0 C 0.509103565467580 0.306172971682052 0.792327789210427
C14_0_1_0_0_0 C 0.493366729218191 0.808486878367203 0.688964563149356
C14_0_3_0_0_0 C 0.506210296704810 0.187628311138708 0.295484285933812
C15_0_0_0_0_0 C 0.559139381234638 0.103706113061125 0.892939678940311
C15_0_1_0_0_0 C 0.436044154725471 0.601346856117470 0.622491808455498
C15_0_3_0_0_0 C 0.560314179407848 0.396700284488442 0.372261452069554
H14_0_0_0_0_0 H 0.598150325334823 0.224699482086193 0.730472392566498
H14_0_1_0_0_0 H 0.405304288690867 0.740175381583001 0.775872258655939
H14_0_3_0_0_0 H 0.595670277306057 0.259540232496568 0.221891205444894
C22_0_0_0_0_0 C 0.714181536839753 0.687757911491555 0.817072633808399
C22_0_1_0_0_0 C 0.283687794608486 0.185639618520792 0.675824735119049
C22_0_3_0_0_0 C 0.716409047626773 0.815840876227300 0.331924754412463
H31_0_0_0_0_0 H 0.785323146619920 0.542663211871832 0.858571033914505
H31_0_1_0_0_0 H 0.212445440827844 0.037827227534729 0.642775735784043
H31_0_3_0_0_0 H 0.786353491530230 0.965085012413704 0.370415884017553
H32_0_0_0_0_0 H 0.767722582017535 0.643224609398415 0.003608352137300
H32_0_1_0_0_0 H 0.227987590233138 0.134460995362989 0.494112032395404
H32_0_3_0_0_0 H 0.768654826391925 0.868740442423917 0.518176510514046
H29_0_0_0_0_0 H 0.656077316002844 0.683987745243318 0.632674468356432
H29_0_1_0_0_0 H 0.343202607717825 0.188044262062223 0.858178186503694
H29_0_3_0_0_0 H 0.659919364548925 0.810956122148280 0.144982221176079
H30_0_0_0_0_0 H 0.717599233928656 0.570215354239832 0.629119732756672
H30_0_1_0_0_0 H 0.282250923667691 0.072429532365992 0.866476098730700
H30_0_3_0_0_0 H 0.720312981104521 0.928002590204383 0.140382876169544
C16_0_0_0_0_0 C 0.461799753744731 0.327289396813740 0.915309226935709
C16_0_1_0_0_0 C 0.535833545890483 0.814243774011306 0.555702368318768
C16_0_3_0_0_0 C 0.460698057294243 0.177443964507291 0.423264140825030
H15_0_0_0_0_0 H 0.486323248267598 0.247194094450925 0.712458526352287
H15_0_1_0_0_0 H 0.518631946432416 0.756161416489583 0.770022734372385
H15_0_3_0_0_0 H 0.482875470253046 0.241394790610564 0.212652952319783
H16_0_0_0_0_0 H 0.519336573232371 0.399393403879070 0.742685993149933
H16_0_1_0_0_0 H 0.486538446605725 0.906994710421679 0.728975331464169
H16_0_3_0_0_0 H 0.514628239789767 0.090317354046909 0.253168594738374
C17_0_0_0_0_0 C 0.616006755453807 0.012012694196142 0.882661879817044
C17_0_1_0_0_0 C 0.375476973427744 0.519646764289416 0.631167789712143
C17_0_3_0_0_0 C 0.620672920718099 0.479410747313095 0.364741155941286
H17_0_0_0_0_0 H 0.519594425383822 0.059587161399346 0.838445753219075
H17_0_1_0_0_0 H 0.471847148786394 0.556655029106264 0.687331079704272
H17_0_3_0_0_0 H 0.524415809303035 0.440932703903421 0.306816473442407
H18_0_0_0_0_0 H 0.543233894235532 0.113283326967685 1.002772112594770
H18_0_1_0_0_0 H 0.455368391155098 0.598612493976892 0.514619003832982
H18_0_3_0_0_0 H 0.540615704522833 0.398399475974031 0.479766863012998
H33_0_0_0_0_0 H 0.748066283764699 0.757442646216387 0.772842777547859
H33_0_1_0_0_0 H 0.250264419162695 0.256504935242079 0.719239920029374
H33_0_3_0_0_0 H 0.750875843468737 0.745668189262552 0.291560355108763
H34_0_0_0_0_0 H 0.679270966602107 0.744663281529275 0.877754273886598
H34_0_1_0_0_0 H 0.318156212049050 0.240433146038924 0.611512842842388
H34_0_3_0_0_0 H 0.681211179227917 0.760390826453236 0.393478729935531
H19_0_0_0_0_0 H 0.420381968515442 0.379184741162080 0.879758416917986
H19_0_1_0_0_0 H 0.579599055302802 0.865783251737947 0.577053773214733
H19_0_3_0_0_0 H 0.416332835638025 0.132447305049943 0.393756036063547
H20_0_0_0_0_0 H 0.482034681594139 0.384685130093193 0.999628353582998
H20_0_1_0_0_0 H 0.513229130508161 0.865045857129229 0.469968009304713
H20_0_3_0_0_0 H 0.480221011655711 0.118078272806137 0.506424853990258
H21_0_0_0_0_0 H 0.445407187527448 0.235740473911741 0.960915403636556
H21_0_1_0_0_0 H 0.548655110619711 0.717576485758831 0.517591876181459
H21_0_3_0_0_0 H 0.449406796341711 0.272496796067882 0.468009466472326
H22_0_0_0_0_0 H 0.632272367892922 -0.000715111434054 0.773657691666995
H22_0_1_0_0_0 H 0.352902207327798 0.525587011399744 0.735376798821652
H22_0_3_0_0_0 H 0.642191768545006 0.477990295089364 0.259278075922553
H23_0_0_0_0_0 H 0.603963365293710 0.916414540021940 0.924766190344871
H23_0_1_0_0_0 H 0.385512647423992 0.417566804966839 0.608985764945123
H23_0_3_0_0_0 H 0.610906269020804 0.580468249933052 0.392453121315006
H24_0_0_0_0_0 H 0.655502634660047 0.049366222834137 0.941814949047209
H24_0_1_0_0_0 H 0.341350156682583 0.552093417936862 0.555355857378779
H24_0_3_0_0_0 H 0.655665937961379 0.444078471512277 0.437113304671990
C0_0_added_0 C 0.207483136339620 0.971954549177232 0.169732636224934
C1_0_added_0 C 0.203716070883481 0.841597137187314 0.210671572843588
C3_0_added_0 C 0.162815186140529 1.061343427074999 0.218319447617645
H0_0_added_0 H 0.245202760024926 1.001459266971632 0.097832198345116
C2_0_added_0 C 0.154209242359268 0.802054737919027 0.303030081741730
N0_0_added_0 N 0.248968264786384 0.753439432226822 0.152089368898535
C4_0_added_0 C 0.115130852193760 1.023235044490114 0.313219298944658
H1_0_added_0 H 0.165027623381118 1.160722731612089 0.182096403535495
C5_0_added_0 C 0.111548806573279 0.894520822947277 0.356837586465100
S0_0_added_0 S 0.142388548212416 0.636606092829670 0.351189257774365
C6_0_added_0 C 0.287168723985815 0.675244418535830 0.228514318236355
H4_0_added_0 H 0.259240000986527 0.765267016898442 0.047581805419681
H2_0_added_0 H 0.080420649453365 1.092624297258701 0.351059168541416
H3_0_added_0 H 0.075094012826723 0.863795231559374 0.431284550412428
C7_0_added_0 C 0.069045076583377 0.597653811301736 0.267673559989381
C9_0_added_0 C 0.335125724645643 0.591280305835029 0.142902618549928
O0_0_added_0 O 0.283589512830304 0.672261423690866 0.359223291047318
C8_0_added_0 C 0.046481087706581 0.458016895902101 0.292885222190864
O1_0_added_0 O 0.040525773782081 0.672688185415329 0.192975283980659
C12_0_added_0 C 0.387561162081201 0.678725624868660 0.071598143576644
C18_0_added_0 C 0.365761778127781 0.490415597730839 0.241005810666448
C19_0_added_0 C 0.300609784790432 0.516907050477131 0.023757657638816
C10_0_added_0 C 0.058411844039520 0.379831857029752 0.156303809867676
C11_0_added_0 C 0.073095873948755 0.387688631527534 0.420007820842280
H5_0_added_0 H -0.004642056833056 0.466467636226437 0.308894568914761
C13_0_added_0 C 0.431207394105927 0.760225451103220 0.165950062770522
H12_0_added_0 H 0.365660861383983 0.742719126245895 -0.003849464678515
H13_0_added_0 H 0.416658314008785 0.611710194651860 0.008764496487601
C21_0_added_0 C 0.320288834266120 0.383055382316825 0.293239444604435
H25_0_added_0 H 0.386210087455310 0.539562127234283 0.330378477438308
H26_0_added_0 H 0.404949000572142 0.445522925367681 0.181409154036836
C20_0_added_0 C 0.253902051158700 0.413156563467649 0.078773144124359
H27_0_added_0 H 0.337110574573439 0.468599289912754 -0.040655007731569
H28_0_added_0 H 0.277298926388874 0.584503059383577 -0.045833275080922
H6_0_added_0 H 0.040357605105425 0.281641307158361 0.170772130646151
H7_0_added_0 H 0.108780254720644 0.375078455109208 0.129061541821388
H8_0_added_0 H 0.034320385159532 0.423781978696481 0.068814382586833
H9_0_added_0 H 0.067203558056712 0.443995140170721 0.516494541057989
H10_0_added_0 H 0.123252375306005 0.365028080970002 0.405625021014399
H11_0_added_0 H 0.047520114324102 0.296537218538545 0.433483641484918
C14_0_added_0 C 0.400330162153052 0.886602111699577 0.222470268700165
C15_0_added_0 C 0.494617720908350 0.791469765067644 0.088306399729544
H14_0_added_0 H 0.442681441887742 0.702357135619461 0.258268680381123
C22_0_added_0 C 0.287925578347550 0.314597368789792 0.171022624145170
H31_0_added_0 H 0.284300250828182 0.425528348646319 0.363716366109987
H32_0_added_0 H 0.346237496363631 0.312951429534527 0.355252669040348
H29_0_added_0 H 0.232211627361230 0.364880227562157 -0.010469597747520
H30_0_added_0 H 0.215510849876552 0.459728018008399 0.139480047903738
C16_0_added_0 C 0.385159411920708 0.990668396223388 0.113900395517017
H15_0_added_0 H 0.432365068725530 0.928405369473852 0.298495688862008
H16_0_added_0 H 0.357253486274683 0.863003073591437 0.281836211791226
C17_0_added_0 C 0.538407141286408 0.674497119101884 0.065756661153838
H17_0_added_0 H 0.519637994668642 0.865147502789525 0.148626555513734
H18_0_added_0 H 0.485222928387890 0.836249560678799 -0.012931381165301
H33_0_added_0 H 0.255284868309632 0.240993142721804 0.212049295568784
H34_0_added_0 H 0.323331811988007 0.263204132035640 0.105946778353950
H19_0_added_0 H 0.364008161030011 1.075071683176414 0.166176335545072
H20_0_added_0 H 0.351707650297683 0.955361573977836 0.037687435200529
H21_0_added_0 H 0.427372756277312 1.024289298765228 0.056443548437120
H22_0_added_0 H 0.582348903011797 0.703214644741938 0.011847329293729
H23_0_added_0 H 0.516928268751969 0.599024266216234 0.001857019153042
H24_0_added_0 H 0.550713903552232 0.630770656203772 0.165724605702651
#END
