# Supplementary material for: Combined crystal structure prediction and high-pressure crystallization in rational pharmaceutical polymorph screening
Source: Nat Commun. 2015 Jul 22;6:7793. doi: 10.1038/ncomms8793 (PMC4525153; doi:10.1038/ncomms8793)
Supplement: Supplementary Data 43 — Structure 3 configuration 3 (see Supplementary Table 2) [file ncomms8793-s44.cif]

##############################################
# Avant-garde Materials Simulation           #
##############################################

data_
_symmetry_cell_setting triclinic
_symmetry_space_group_name_H-M 'P 1'
_symmetry_Int_Tables_number 1
loop_
_symmetry_equiv_pos_site_id
_symmetry_equiv_pos_as_xyz
1 x,y,z
_cell_length_a 21.556338120029810
_cell_length_b 10.374182006644348
_cell_length_c 9.334274897618032
_cell_angle_alpha 88.442491272138753
_cell_angle_beta 89.806090258566385
_cell_angle_gamma 89.862295974391188
loop_
_atom_site_label
_atom_site_type_symbol
_atom_site_fract_x
_atom_site_fract_y
_atom_site_fract_z
C0_0_0_0_0_0 C 0.794187198915772 0.034754097125530 0.843230786692998
C0_0_1_0_0_0 C 0.201430612082367 0.546506958407875 0.667056257530541
C0_0_3_0_0_0 C 0.791435972983571 0.456769481844467 0.340624588350652
C1_0_0_0_0_0 C 0.796465114904707 0.165899769480614 0.803046928457163
C1_0_1_0_0_0 C 0.199721045131470 0.677805480028044 0.699336642564711
C1_0_3_0_0_0 C 0.796507436697317 0.326972304079842 0.303849992876949
C3_0_0_0_0_0 C 0.839269912111249 0.949533302711986 0.795004282579176
C3_0_1_0_0_0 C 0.156260421685238 0.461865588444595 0.720654741246170
C3_0_3_0_0_0 C 0.835326794978434 0.546637819001405 0.293010831209362
H0_0_0_0_0_0 H 0.757441556620496 0.001253818952194 0.914255579267483
H0_0_1_0_0_0 H 0.238233712060259 0.512219095640358 0.598377397837355
H0_0_3_0_0_0 H 0.753519396167692 0.485498128248481 0.409142195820706
C2_0_0_0_0_0 C 0.844829002493784 0.210366681150144 0.711992181240162
C2_0_1_0_0_0 C 0.151568498844837 0.723369950263222 0.788067507215251
C2_0_3_0_0_0 C 0.846297167233696 0.288690094301874 0.215606362598281
N0_0_0_0_0_0 N 0.751440816927396 0.251170334025675 0.861170172067627
N0_0_1_0_0_0 N 0.245743380626424 0.761435106563334 0.637455868877227
N0_0_3_0_0_0 N 0.752262273458166 0.237701455433516 0.362540901508783
C4_0_0_0_0_0 C 0.886015480891186 0.992982814203333 0.701972470543107
C4_0_1_0_0_0 C 0.109755736955781 0.506123876483987 0.811843124290537
C4_0_3_0_0_0 C 0.883728298470468 0.509506201145158 0.203589421980134
H1_0_0_0_0_0 H 0.838214916770242 0.849271026071842 0.830542502079775
H1_0_1_0_0_0 H 0.157628669447942 0.361295036216228 0.692180395644472
H1_0_3_0_0_0 H 0.831812226878623 0.645847094833886 0.325483341126810
C5_0_0_0_0_0 C 0.888163645424088 0.122560005718681 0.658904294734023
C5_0_1_0_0_0 C 0.108148580943994 0.635960189475400 0.846541767849429
C5_0_3_0_0_0 C 0.888295229778266 0.381691100228340 0.162569606189753
S0_0_0_0_0_0 S 0.853439619189094 0.376914141600127 0.665772626244388
S0_0_1_0_0_0 S 0.143982697971625 0.889580105203900 0.830172225468300
S0_0_3_0_0_0 S 0.858789221982176 0.124503489027525 0.170983921603409
C6_0_0_0_0_0 C 0.713024397712413 0.329298846932765 0.780834912630589
C6_0_1_0_0_0 C 0.284580304334117 0.836911075273236 0.715307741567766
C6_0_3_0_0_0 C 0.714791617090627 0.161213440853410 0.282813447151474
H4_0_0_0_0_0 H 0.742576765986987 0.238093550751335 0.968331825902097
H4_0_1_0_0_0 H 0.255390409065884 0.748286712551499 0.531626429001629
H4_0_3_0_0_0 H 0.741941331871415 0.249039165571078 0.468503890661833
H2_0_0_0_0_0 H 0.921554801528550 0.927583316139389 0.665788670741597
H2_0_1_0_0_0 H 0.074624540276388 0.440814125361722 0.854570229260285
H2_0_3_0_0_0 H 0.917998905680456 0.579383868763802 0.167719036812449
H3_0_0_0_0_0 H 0.923977031188769 0.157040345315354 0.585864186554292
H3_0_1_0_0_0 H 0.072996122082299 0.671025113918957 0.918711393876510
H3_0_3_0_0_0 H 0.924875488440162 0.352116431071352 0.090491413057044
C7_0_0_0_0_0 C 0.925297076942928 0.418459067249168 0.752047422984801
C7_0_1_0_0_0 C 0.067419840035110 0.931361007591745 0.762649958764336
C7_0_3_0_0_0 C 0.934024449889972 0.090310071273212 0.250545336161879
C9_0_0_0_0_0 C 0.667516150997000 0.416112205233892 0.864942756449880
C9_0_1_0_0_0 C 0.330671943765240 0.924407397306025 0.629208404368285
C9_0_3_0_0_0 C 0.668481064004010 0.073044212657608 0.367513636778449
O0_0_0_0_0_0 O 0.714124628456115 0.329595369500137 0.647083217096586
O0_0_1_0_0_0 O 0.283046950758934 0.834768109953733 0.849010548223656
O0_0_3_0_0_0 O 0.717428172802600 0.163078964462638 0.149195611213958
C8_0_0_0_0_0 C 0.942423275064793 0.561298137796705 0.730701780499920
C8_0_1_0_0_0 C 0.048190322936112 0.071448561848917 0.790301887989673
C8_0_3_0_0_0 C 0.958063383936943 0.953595268730813 0.225428801464559
O1_0_0_0_0_0 O 0.957371662180514 0.342810789124042 0.822754848759307
O1_0_1_0_0_0 O 0.034374328115932 0.857643981357438 0.696758839410118
O1_0_3_0_0_0 O 0.962974849083907 0.166580910433020 0.322353934795744
C12_0_0_0_0_0 C 0.615511789730121 0.327882255164983 0.933085175096185
C12_0_1_0_0_0 C 0.381490528344352 0.835988978972699 0.560771644804229
C12_0_3_0_0_0 C 0.617413189788035 0.160480318240882 0.436309229855513
C18_0_0_0_0_0 C 0.701850388719098 0.486392955143379 0.987648127357025
C18_0_1_0_0_0 C 0.296482966220616 1.001162675667625 0.506343872167363
C18_0_3_0_0_0 C 0.702800438593009 -0.004591692339628 0.489655724951382
C19_0_0_0_0_0 C 0.638774964093296 0.520119218736527 0.761817307347750
C19_0_1_0_0_0 C 0.360435251472876 0.023056150659737 0.731053696373274
C19_0_3_0_0_0 C 0.638534607842047 0.975732582491550 0.264495380507513
C10_0_0_0_0_0 C 0.901661671575795 0.641313519876610 0.626728139026238
C10_0_1_0_0_0 C 0.077894218556045 0.134277396309467 0.921004923017069
C10_0_3_0_0_0 C 0.930440568248827 0.883973315565643 0.097630750334820
C11_0_0_0_0_0 C 0.944317544929175 0.625141310652076 0.877644918715954
C11_0_1_0_0_0 C 0.058974173124200 0.153300803836220 0.651097324865992
C11_0_3_0_0_0 C 0.949960898727774 0.872967868768482 0.366035585617988
H5_0_0_0_0_0 H -0.010025980704800 0.559680202701549 0.688784446128660
H5_0_1_0_0_0 H 0.998058861593747 0.066329469498414 0.808595493199313
H5_0_3_0_0_0 H 0.007942842574835 0.966043863700570 0.206749579569091
C13_0_0_0_0_0 C 0.574123157950264 0.251979108261564 0.827677489930573
C13_0_1_0_0_0 C 0.422744799382058 0.754048448248589 0.665892452156786
C13_0_3_0_0_0 C 0.575839055265702 0.241745243862489 0.331145007925989
H12_0_0_0_0_0 H 0.586321746669671 0.389982541569225 0.998417560870672
H12_0_1_0_0_0 H 0.410989296341424 0.898742193071527 0.493563613444907
H12_0_3_0_0_0 H 0.588168321514564 0.097052040487016 0.503340962893882
H13_0_0_0_0_0 H 0.637704717514702 0.260583453306988 0.008843528014983
H13_0_1_0_0_0 H 0.358239538863277 0.772580049606002 0.486714153982668
H13_0_3_0_0_0 H 0.640320927460180 0.224177800575176 0.510554667401465
C21_0_0_0_0_0 C 0.749076494254249 0.588026771981713 0.933174808791465
C21_0_1_0_0_0 C 0.250493366543839 0.103248252205345 0.560350809026296
C21_0_3_0_0_0 C 0.748605525151467 0.893656112710804 0.433954926605790
H25_0_0_0_0_0 H 0.724010195997474 0.417119387290966 0.061571280418518
H25_0_1_0_0_0 H 0.273170375240831 0.935696772590543 0.434295614964710
H25_0_3_0_0_0 H 0.726212684504397 0.060330831928518 0.562242402985821
H26_0_0_0_0_0 H 0.666257671762193 0.535443762722755 0.050363293842054
H26_0_1_0_0_0 H 0.332189695055971 0.050560085258669 0.441649235193573
H26_0_3_0_0_0 H 0.667176952598280 0.945400979582163 0.554040082000239
C20_0_0_0_0_0 C 0.685049244101377 0.623608464703558 0.707679208378708
C20_0_1_0_0_0 C 0.315201826055461 0.126699836899176 0.784810997151626
C20_0_3_0_0_0 C 0.683392129265619 0.871979965392974 0.210144780345910
H27_0_0_0_0_0 H 0.601510454411924 0.567680717520034 0.820960134374124
H27_0_1_0_0_0 H 0.397979613873232 0.071274362118372 0.671092310835997
H27_0_3_0_0_0 H 0.600765697187472 0.927549332942083 0.323758212502526
H28_0_0_0_0_0 H 0.617297875729056 0.474106155008062 0.670980511139748
H28_0_1_0_0_0 H 0.381639467089121 0.972356524847824 0.822269740616233
H28_0_3_0_0_0 H 0.617585970260660 0.027576598581446 0.173748454650867
H6_0_0_0_0_0 H 0.898980530267777 0.599825546245498 0.520921387402105
H6_0_1_0_0_0 H 0.073022579043770 0.074096847660699 0.018253443994788
H6_0_3_0_0_0 H 0.935353797007305 0.939891860696005 0.997400703181593
H7_0_0_0_0_0 H 0.922065159523632 0.736954118764549 0.613880659818448
H7_0_1_0_0_0 H 0.054435594225098 0.226027819699905 0.938718862093979
H7_0_3_0_0_0 H 0.955323828867052 0.793264531802839 0.087046493333952
H8_0_0_0_0_0 H 0.854379577260856 0.653058505506765 0.667617745658928
H8_0_1_0_0_0 H 0.127348919598569 0.154130375767823 0.904879382815091
H8_0_3_0_0_0 H 0.881177303934743 0.861681034236761 0.112929583716687
H9_0_0_0_0_0 H 0.897630093555662 0.631850331467499 0.923119574335010
H9_0_1_0_0_0 H 0.108297856011181 0.156174505252048 0.622819582605733
H9_0_3_0_0_0 H 0.900770663529804 0.863266205404415 0.393703404812078
H10_0_0_0_0_0 H 0.963004278525925 0.722201117292897 0.863212587072739
H10_0_1_0_0_0 H 0.042733435347180 0.251525118906699 0.667499635213643
H10_0_3_0_0_0 H 0.969433755343716 0.776845957507068 0.351847366439531
H11_0_0_0_0_0 H 0.973671964473611 0.571594242238297 0.953472027237026
H11_0_1_0_0_0 H 0.033366487146173 0.114795954443707 0.561060013862767
H11_0_3_0_0_0 H 0.973880161279672 0.916949323098053 0.455181417768724
C14_0_0_0_0_0 C 0.511699509476263 0.320838954245609 0.793101748095013
C14_0_1_0_0_0 C 0.485081955916000 0.820658334875840 0.701698149296529
C14_0_3_0_0_0 C 0.513534768393217 0.174708780080226 0.296300963407043
C15_0_0_0_0_0 C 0.562775132206409 0.110912671856234 0.879999773154050
C15_0_1_0_0_0 C 0.434847225934907 0.616005417175835 0.612500862499329
C15_0_3_0_0_0 C 0.563612160510612 0.379850211445409 0.383938177138056
H14_0_0_0_0_0 H 0.599099741411988 0.246449018725472 0.725605483448130
H14_0_1_0_0_0 H 0.397494945106901 0.742822452340502 0.767480700358977
H14_0_3_0_0_0 H 0.600897874524934 0.252835320817544 0.229252091477567
C22_0_0_0_0_0 C 0.717890211324888 0.688876238774342 0.832522472556946
C22_0_1_0_0_0 C 0.282667123764448 0.198552179736780 0.659637840093110
C22_0_3_0_0_0 C 0.715469501488642 0.799249485096146 0.335115075742022
H31_0_0_0_0_0 H 0.786967504533953 0.540054316274532 0.876599366289245
H31_0_1_0_0_0 H 0.212172826714383 0.054975129132425 0.617555855637175
H31_0_3_0_0_0 H 0.786626462549360 0.941971777826996 0.375456390531396
H32_0_0_0_0_0 H 0.769996167166139 0.634488253528122 0.025331229990351
H32_0_1_0_0_0 H 0.229978943833668 0.154660798219342 0.467921402377569
H32_0_3_0_0_0 H 0.769684978767123 0.841836178829236 0.525522682973725
H29_0_0_0_0_0 H 0.660349800751653 0.695721107129598 0.641475310762789
H29_0_1_0_0_0 H 0.340766779528396 0.194900498452842 0.849867853348008
H29_0_3_0_0_0 H 0.657763347268372 0.804479484969673 0.144327055920159
H30_0_0_0_0_0 H 0.719689877569520 0.579248275303632 0.638256951199349
H30_0_1_0_0_0 H 0.280388031486161 0.081218036907559 0.855277086228165
H30_0_3_0_0_0 H 0.718506458424474 0.917345367059473 0.140435131559101
C16_0_0_0_0_0 C 0.465292520497511 0.328943366592113 0.918050380729796
C16_0_1_0_0_0 C 0.532771631130328 0.830010854289336 0.578802159353862
C16_0_3_0_0_0 C 0.466549954742299 0.163951390345403 0.420442212532113
H15_0_0_0_0_0 H 0.489338593559316 0.270764380961660 0.705252867373325
H15_0_1_0_0_0 H 0.506333076229259 0.767974645311587 0.792341168851355
H15_0_3_0_0_0 H 0.491697780143334 0.227739950409796 0.206649273744457
H16_0_0_0_0_0 H 0.521218359163059 0.418407917607425 0.751838786764818
H16_0_1_0_0_0 H 0.475665483017827 0.917608533485345 0.739266188211213
H16_0_3_0_0_0 H 0.522995580354098 0.078182171287794 0.257654549997535
C17_0_0_0_0_0 C 0.620616777580379 0.024246986453413 0.873661836481634
C17_0_1_0_0_0 C 0.378135219468206 0.526471969355345 0.619867589164054
C17_0_3_0_0_0 C 0.620352203783416 0.469109799348395 0.376110678483414
H17_0_0_0_0_0 H 0.526348572040212 0.070136149774739 0.813281783493448
H17_0_1_0_0_0 H 0.472082489475258 0.573028300044007 0.677877598585458
H17_0_3_0_0_0 H 0.526356373218871 0.422459794921974 0.318413472512550
H18_0_0_0_0_0 H 0.544158663127339 0.109264193519197 0.989544897185662
H18_0_1_0_0_0 H 0.452876337783234 0.620829581167550 0.502505996203117
H18_0_3_0_0_0 H 0.545630559168203 0.375488768239897 0.493956737984073
H33_0_0_0_0_0 H 0.751835242992080 0.758427513588638 0.790405405935770
H33_0_1_0_0_0 H 0.249246048772843 0.267988100479414 0.701078908586715
H33_0_3_0_0_0 H 0.747988527600101 0.728711064438717 0.293046194813565
H34_0_0_0_0_0 H 0.683947318178656 0.744367336600997 0.893804887948734
H34_0_1_0_0_0 H 0.316948956550520 0.254945900249336 0.597558636938783
H34_0_3_0_0_0 H 0.680842817714982 0.744156986113465 0.397614829590702
H19_0_0_0_0_0 H 0.423925149147394 0.382341084518428 0.883964907675008
H19_0_1_0_0_0 H 0.573519718104395 0.883747248714382 0.612382292715266
H19_0_3_0_0_0 H 0.425711493304997 0.110268815232896 0.387432349401080
H20_0_0_0_0_0 H 0.484895959367250 0.378822629272316 1.009222247689647
H20_0_1_0_0_0 H 0.513876035550588 0.880019432280865 0.483789503262912
H20_0_3_0_0_0 H 0.486018178956567 0.113196498783142 0.514335458117528
H21_0_0_0_0_0 H 0.450176835049235 0.233495749834550 0.956465820452697
H21_0_1_0_0_0 H 0.548781942644913 0.734939464257551 0.546445170832314
H21_0_3_0_0_0 H 0.450590287253804 0.258578370342105 0.454338716210023
H22_0_0_0_0_0 H 0.640846589551478 0.026208921460624 0.766052806308241
H22_0_1_0_0_0 H 0.358068353362698 0.522864628469525 0.727567958174101
H22_0_3_0_0_0 H 0.640576433285247 0.472046634043306 0.268495790328827
H23_0_0_0_0_0 H 0.609207414994065 0.923999632364853 0.902152008635222
H23_0_1_0_0_0 H 0.391092715524753 0.427985266854710 0.592509999018222
H23_0_3_0_0_0 H 0.607644495157795 0.567814454612512 0.403046783797462
H24_0_0_0_0_0 H 0.656362323070051 0.055223784956665 0.947682275233380
H24_0_1_0_0_0 H 0.341983040774791 0.558348358196534 0.545418223191952
H24_0_3_0_0_0 H 0.656365768204479 0.436958385116145 0.450777994477928
C0_0_added_0 C 0.209054231481834 0.955502447482660 0.165662547695141
C1_0_added_0 C 0.206430379995879 0.823326435909134 0.199666316127874
C3_0_added_0 C 0.166904396842326 1.040124169587516 0.226516126474148
H0_0_added_0 H 0.244134748168487 0.990678286893401 0.091127056809903
C2_0_added_0 C 0.159970911683475 0.776889015681430 0.294574966414748
N0_0_added_0 N 0.250293798012155 0.739080510301983 0.136102375215334
C4_0_added_0 C 0.123055363476520 0.995135228301405 0.326193756872955
H1_0_added_0 H 0.168802360022058 1.141532997336744 0.196990537082335
C5_0_added_0 C 0.119905715715079 0.863839794894200 0.361041938469789
S0_0_added_0 S 0.148568152958435 0.608491500711356 0.325266024097597
C6_0_added_0 C 0.289364792684262 0.660986850170761 0.215151840492081
H4_0_added_0 H 0.258857470000328 0.754921956765811 0.029216173828781
H2_0_added_0 H 0.091009000885544 1.061345241326395 0.375182640039805
H3_0_added_0 H 0.085826309656197 0.827916772256792 0.437820302930555
C7_0_added_0 C 0.073810409692123 0.586035553409829 0.241550126806121
C9_0_added_0 C 0.335572642898886 0.577011104080390 0.129898980607179
O0_0_added_0 O 0.287960251356744 0.658914451358226 0.348884099734006
C8_0_added_0 C 0.047316639388360 0.450955481560822 0.268444837658658
O1_0_added_0 O 0.045452090212680 0.671277267539389 0.176094351539580
C12_0_added_0 C 0.386847950218514 0.667662638965973 0.062924913866955
C18_0_added_0 C 0.301911131420085 0.507658863595682 0.005615101862292
C19_0_added_0 C 0.364778349478329 0.472646971690605 0.231883617436670
C10_0_added_0 C 0.015900141312009 0.448179202955083 0.417904847068417
C11_0_added_0 C 0.093911094361944 0.339715151399363 0.251358270751483
H5_0_added_0 H 0.011377493494454 0.441846907906218 0.187135125531109
C13_0_added_0 C 0.427971214498213 0.743641292897500 0.168644358548734
H12_0_added_0 H 0.416326074682980 0.607435933955574 -0.003869050975641
H13_0_added_0 H 0.363994940937455 0.735230438873522 -0.011492905571844
C21_0_added_0 C 0.255316452551278 0.404076108172782 0.057736351292691
H25_0_added_0 H 0.279432242714563 0.577474868179021 -0.067225077190639
H26_0_added_0 H 0.337955855218956 0.460650316795368 -0.057590585995394
C20_0_added_0 C 0.318934254250417 0.367359651641176 0.283676592291663
H27_0_added_0 H 0.402531981790199 0.426850123806004 0.172706654059312
H28_0_added_0 H 0.385609952578592 0.518206900685735 0.323828606640486
H6_0_added_0 H -0.015726082342224 0.529831850154888 0.427135181080455
H7_0_added_0 H -0.010820822212414 0.359710498142026 0.432536076371851
H8_0_added_0 H 0.050675522375804 0.453479797823182 0.502631122517322
H9_0_added_0 H 0.129152178042969 0.337522593514962 0.335581994294952
H10_0_added_0 H 0.068378920022014 0.249032550636261 0.258328199291911
H11_0_added_0 H 0.117448606237694 0.346245761986072 0.147441994316627
C14_0_added_0 C 0.490601399872758 0.675506947139143 0.202983904700300
C15_0_added_0 C 0.438949577964326 0.884822631259623 0.116355000661853
H14_0_added_0 H 0.402960761448124 0.748697830958379 0.270767410891568
C22_0_added_0 C 0.287030772511072 0.302944405693509 0.157005057119203
H31_0_added_0 H 0.217051436602322 0.450142023920531 0.114761449870286
H32_0_added_0 H 0.234886542053547 0.358178003663320 -0.035379601075384
H29_0_added_0 H 0.343809607377935 0.295052263090759 0.349208062683827
H30_0_added_0 H 0.283832230896677 0.409989738445644 0.353265090265668
C16_0_added_0 C 0.536739376526296 0.666592548972689 0.077517026309605
H15_0_added_0 H 0.513098207537297 0.726488184059515 0.290001062341682
H16_0_added_0 H 0.481326640836107 0.578264168856586 0.245416487551842
C17_0_added_0 C 0.380983993182621 0.971068524138162 0.123110627126467
H17_0_added_0 H 0.475388476632820 0.925825307554978 0.182815957318189
H18_0_added_0 H 0.457408146973127 0.886706497525545 0.006681472258120
H33_0_added_0 H 0.253554201163232 0.231574549807413 0.197056384833518
H34_0_added_0 H 0.321657280492840 0.249749979271712 0.095303304045186
H19_0_added_0 H 0.578497070967570 0.614692899925785 0.111921550574700
H20_0_added_0 H 0.517212238792122 0.614842377967674 -0.012411411027341
H21_0_added_0 H 0.551202095607636 0.761868345024110 0.037152759210923
H22_0_added_0 H 0.360776702888047 0.968693093251928 0.230759169635369
H23_0_added_0 H 0.392282610429019 1.071441486139282 0.095038026944175
H24_0_added_0 H 0.345244207440328 0.940211899299283 0.048977785693824
#END
