# Supplementary material for: Combined crystal structure prediction and high-pressure crystallization in rational pharmaceutical polymorph screening
Source: Nat Commun. 2015 Jul 22;6:7793. doi: 10.1038/ncomms8793 (PMC4525153; doi:10.1038/ncomms8793)
Supplement: Supplementary Data 44 — Structure 3 configuration 4 (see Supplementary Table 2) [file ncomms8793-s45.cif]

##############################################
# Avant-garde Materials Simulation           #
##############################################

data_
_symmetry_cell_setting triclinic
_symmetry_space_group_name_H-M 'P 1'
_symmetry_Int_Tables_number 1
loop_
_symmetry_equiv_pos_site_id
_symmetry_equiv_pos_as_xyz
1 x,y,z
_cell_length_a 21.470525228499202
_cell_length_b 10.326560530194165
_cell_length_c 9.485183982540352
_cell_angle_alpha 88.431122900327580
_cell_angle_beta 88.158079944884065
_cell_angle_gamma 89.110972718077036
loop_
_atom_site_label
_atom_site_type_symbol
_atom_site_fract_x
_atom_site_fract_y
_atom_site_fract_z
C0_0_0_0_0_0 C 0.794480269716346 0.026174703133081 0.840304674163588
C0_0_1_0_0_0 C 0.203138803814193 0.538782006368799 0.663497172708604
C0_0_3_0_0_0 C 0.792560239301238 0.454330722837442 0.331114759541957
C1_0_0_0_0_0 C 0.795672700307163 0.157408422138328 0.798362499598066
C1_0_1_0_0_0 C 0.200624674774748 0.669209751227408 0.701638328781162
C1_0_3_0_0_0 C 0.796615616742079 0.323457520097297 0.295590206471852
C3_0_0_0_0_0 C 0.839895425010221 0.939892791775855 0.789484199841928
C3_0_1_0_0_0 C 0.156053648598413 0.453716694594617 0.707226309547510
C3_0_3_0_0_0 C 0.837013662835965 0.541974698357889 0.279521016765760
H0_0_0_0_0_0 H 0.758259965028459 -0.006589214405679 0.914427758630473
H0_0_1_0_0_0 H 0.241519648738147 0.505962875420059 0.595966902268805
H0_0_3_0_0_0 H 0.754895129021291 0.485726376892281 0.401416502029993
C2_0_0_0_0_0 C 0.843364626019943 0.201053190478102 0.703332381847418
C2_0_1_0_0_0 C 0.150279462685226 0.712385745379231 0.788823203974230
C2_0_3_0_0_0 C 0.846019583143811 0.281648043290114 0.204990126755523
N0_0_0_0_0_0 N 0.750050868654748 0.243563419975577 0.857876147523514
N0_0_1_0_0_0 N 0.247041615188665 0.754558590646351 0.642658884680886
N0_0_3_0_0_0 N 0.751644121143616 0.236642684311226 0.357279822174375
C4_0_0_0_0_0 C 0.885835857799127 0.982397658507319 0.692321243426972
C4_0_1_0_0_0 C 0.107163726841603 0.495689989697471 0.796223050383720
C4_0_3_0_0_0 C 0.885064287854789 0.501305435225163 0.187905772849446
H1_0_0_0_0_0 H 0.839581416034259 0.839522487891230 0.825818309690293
H1_0_1_0_0_0 H 0.157552063852402 0.354578718813744 0.672323177158218
H1_0_3_0_0_0 H 0.834247704558235 0.642124658296941 0.310627448339683
C5_0_0_0_0_0 C 0.886961760198019 0.112122315633497 0.647875994054337
C5_0_1_0_0_0 C 0.105291387076689 0.623746543844043 0.839058141305668
C5_0_3_0_0_0 C 0.888727073220935 0.372298384561485 0.148748155159430
S0_0_0_0_0_0 S 0.851233031110372 0.368048830749924 0.655203239022321
S0_0_1_0_0_0 S 0.139906068372207 0.878080489246415 0.833525966425988
S0_0_3_0_0_0 S 0.857950654878652 0.115707276490144 0.161671206184300
C6_0_0_0_0_0 C 0.711072151272362 0.321706967708003 0.780554107571394
C6_0_1_0_0_0 C 0.283953353967110 0.832776535251001 0.717814748057546
C6_0_3_0_0_0 C 0.713547451678284 0.161105003670331 0.281911733223683
H4_0_0_0_0_0 H 0.741257177406381 0.231648076332818 0.963969790315841
H4_0_1_0_0_0 H 0.257621468678536 0.743714381500865 0.537796237953604
H4_0_3_0_0_0 H 0.741641932527419 0.248092404370417 0.462293145640669
H2_0_0_0_0_0 H 0.921601667014591 0.916165419855542 0.653890551365471
H2_0_1_0_0_0 H 0.070543507699714 0.430053963348360 0.831165910252662
H2_0_3_0_0_0 H 0.919862257653142 0.569255360825839 0.149027645615293
H3_0_0_0_0_0 H 0.922195990751987 0.145900488085246 0.571841092327688
H3_0_1_0_0_0 H 0.068451613021051 0.656817862200014 0.910434994947410
H3_0_3_0_0_0 H 0.925247942722967 0.340030143978511 0.075917798190706
C7_0_0_0_0_0 C 0.922540422936171 0.410037140476759 0.738104183082139
C7_0_1_0_0_0 C 0.065473659255324 0.919433677821712 0.756430618729575
C7_0_3_0_0_0 C 0.932523152369359 0.078867939088338 0.239972673888257
C9_0_0_0_0_0 C 0.664481445119962 0.408416738082046 0.865815420544779
C9_0_1_0_0_0 C 0.330836172699049 0.919153366800850 0.630917596846603
C9_0_3_0_0_0 C 0.666357220090020 0.076052729577330 0.369118823246599
O0_0_0_0_0_0 O 0.712345001117879 0.321608114378161 0.648891554645174
O0_0_1_0_0_0 O 0.280709945091351 0.833692568897823 0.849356390328673
O0_0_3_0_0_0 O 0.716129128597335 0.161986325156916 0.150267070846983
C8_0_0_0_0_0 C 0.939472105614154 0.553169623710566 0.715618459489265
C8_0_1_0_0_0 C 0.044683701707407 0.060484197620675 0.778514040800692
C8_0_3_0_0_0 C 0.957573758795559 0.941512539120177 0.213809426397303
O1_0_0_0_0_0 O 0.954306505369950 0.334322669919168 0.808095860199238
O1_0_1_0_0_0 O 0.035201897536745 0.844715909152709 0.688623866554060
O1_0_3_0_0_0 O 0.960215772584000 0.154263291403421 0.312197034613788
C12_0_0_0_0_0 C 0.611939129724408 0.319405340504151 0.931890599849866
C12_0_1_0_0_0 C 0.383442388033430 0.829649537665348 0.565753357681749
C12_0_3_0_0_0 C 0.614401485597365 0.167294971663076 0.434201994006586
C18_0_0_0_0_0 C 0.697381896853485 0.476383580938827 0.987813449623329
C18_0_1_0_0_0 C 0.297723110113141 0.993772414488754 0.508008610747327
C18_0_3_0_0_0 C 0.699234327141609 0.001188444417288 0.492250525381815
C19_0_0_0_0_0 C 0.636597727809329 0.515043050286887 0.766420258821814
C19_0_1_0_0_0 C 0.358946218790083 0.020089684101622 0.728854015721928
C19_0_3_0_0_0 C 0.637699971523613 0.975660781141706 0.271467152100390
C10_0_0_0_0_0 C 0.900917642570704 0.631512464723955 0.608662216958381
C10_0_1_0_0_0 C 0.072420639704170 0.128240585531339 0.903854710246491
C10_0_3_0_0_0 C 0.933059935800545 0.873077216020107 0.085606403897773
C11_0_0_0_0_0 C 0.937906784918751 0.619371583802916 0.859322461438744
C11_0_1_0_0_0 C 0.056619334510115 0.138078460176563 0.638464232963278
C11_0_3_0_0_0 C 0.946974947909564 0.859174505568515 0.350882154716705
H5_0_0_0_0_0 H -0.011828613836520 0.550847692057158 0.677427221254111
H5_0_1_0_0_0 H 0.994161428907174 0.055758576501862 0.796824399484271
H5_0_3_0_0_0 H 0.007904503277537 0.953681245567538 0.197678379373930
C13_0_0_0_0_0 C 0.573622351095903 0.240383110058912 0.827893308198030
C13_0_1_0_0_0 C 0.422002681624363 0.744505420246205 0.670559200359078
C13_0_3_0_0_0 C 0.575680039945077 0.252109409172397 0.329314359631850
H12_0_0_0_0_0 H 0.580640808163534 0.381754884288582 0.994494003432379
H12_0_1_0_0_0 H 0.414618881941172 0.892707966752449 0.502306263962864
H12_0_3_0_0_0 H 0.583212573202857 0.105556141257952 0.499225832781416
H13_0_0_0_0_0 H 0.633616714508304 0.253174322481546 0.008087734798353
H13_0_1_0_0_0 H 0.361960746978524 0.767636030836196 0.490418471032761
H13_0_3_0_0_0 H 0.636584538699593 0.229778389521351 0.508109035934198
C21_0_0_0_0_0 C 0.745708328919086 0.577152780153711 0.935564954874212
C21_0_1_0_0_0 C 0.250126010197309 0.096972811892498 0.559005390316518
C21_0_3_0_0_0 C 0.746359701476722 0.896896932113027 0.441608278164804
H25_0_0_0_0_0 H 0.718497959720287 0.405313393790420 0.059947510922739
H25_0_1_0_0_0 H 0.275952047609678 0.926499074053310 0.438193999164145
H25_0_3_0_0_0 H 0.721323738919374 0.068221770451290 0.561911090164970
H26_0_0_0_0_0 H 0.660763510859210 0.526027373963542 0.049873056634692
H26_0_1_0_0_0 H 0.334251813507879 0.042427009311178 0.443886466025804
H26_0_3_0_0_0 H 0.662530734211250 0.953355934401650 0.556570628721836
C20_0_0_0_0_0 C 0.683862372248374 0.618114869871444 0.714438554726038
C20_0_1_0_0_0 C 0.312362576527292 0.125653550621986 0.778771846350627
C20_0_3_0_0_0 C 0.683968136425384 0.869486162847727 0.221724785802584
H27_0_0_0_0_0 H 0.598495278218686 0.562992303717181 0.825755480415602
H27_0_1_0_0_0 H 0.397363988244051 0.066859937074079 0.668940870996410
H27_0_3_0_0_0 H 0.599123238143156 0.929515972529922 0.331416522735786
H28_0_0_0_0_0 H 0.616042420567449 0.470668809993298 0.676313019519007
H28_0_1_0_0_0 H 0.379141559295029 0.970706442122431 0.819929724463695
H28_0_3_0_0_0 H 0.617707644403183 0.025379541347289 0.180357338514517
H6_0_0_0_0_0 H 0.901806901181591 0.587777371563120 0.505310703573370
H6_0_1_0_0_0 H 0.066324694525289 0.071899103403124 0.002373640335852
H6_0_3_0_0_0 H 0.938691330124355 0.931399966035116 0.988306984600083
H7_0_0_0_0_0 H 0.920926945785438 0.727563917495729 0.595740127095700
H7_0_1_0_0_0 H 0.048211946241191 0.221060644106187 0.916259562922448
H7_0_3_0_0_0 H 0.959756082444885 0.783161917343995 0.073416720213472
H8_0_0_0_0_0 H 0.852262111223275 0.643819369139817 0.644629216047715
H8_0_1_0_0_0 H 0.122195782938579 0.147284176747404 0.887380825370445
H8_0_3_0_0_0 H 0.883759692129585 0.848360913853140 0.098956492397658
H9_0_0_0_0_0 H 0.890398217276599 0.624496889319317 0.904231580308714
H9_0_1_0_0_0 H 0.106394790510604 0.139524775766819 0.609716142544888
H9_0_3_0_0_0 H 0.897116115010251 0.849217808208014 0.375917595356276
H10_0_0_0_0_0 H 0.955488794699334 0.717407559076255 0.844114671383439
H10_0_1_0_0_0 H 0.039779827363968 0.237458767532475 0.651084128251930
H10_0_3_0_0_0 H 0.967602514740878 0.762853445276738 0.337146954768204
H11_0_0_0_0_0 H 0.967162339781401 0.567092076707519 0.934379342535480
H11_0_1_0_0_0 H 0.031968824632229 0.096130476440053 0.552186814113333
H11_0_3_0_0_0 H 0.968636500087486 0.903124307584699 0.440112208171684
C14_0_0_0_0_0 C 0.511432341725731 0.307922845301948 0.786846637669531
C14_0_1_0_0_0 C 0.483462690233055 0.808372912582828 0.712928647466779
C14_0_3_0_0_0 C 0.514037970037538 0.188319067008741 0.288094016712295
C15_0_0_0_0_0 C 0.562188303499556 0.099983337304074 0.883481374195812
C15_0_1_0_0_0 C 0.435270445280441 0.606672532595391 0.615191749973479
C15_0_3_0_0_0 C 0.562571912308712 0.390249965048301 0.383961998173529
H14_0_0_0_0_0 H 0.601326030063558 0.232160685078193 0.729454994935537
H14_0_1_0_0_0 H 0.393883530992136 0.731861764629295 0.768252772976804
H14_0_3_0_0_0 H 0.603604089506946 0.264148308737603 0.231232537339679
C22_0_0_0_0_0 C 0.715797077001908 0.680778611612487 0.838059073162404
C22_0_1_0_0_0 C 0.280928626095052 0.195020406102277 0.653614499167466
C22_0_3_0_0_0 C 0.714816725680367 0.799653794088257 0.347320864672701
H31_0_0_0_0_0 H 0.784241884254858 0.528059799850264 0.878903522972042
H31_0_1_0_0_0 H 0.211589254477442 0.049303554193273 0.617658799117299
H31_0_3_0_0_0 H 0.785235766386397 0.943397794034761 0.382890857735207
H32_0_0_0_0_0 H 0.765833095667409 0.621883644517270 0.026840930341411
H32_0_1_0_0_0 H 0.229830510457481 0.146247493879879 0.467100301283379
H32_0_3_0_0_0 H 0.766363076084174 0.847148471775823 0.533584339031454
H29_0_0_0_0_0 H 0.659950058991873 0.692367438311960 0.650694843531383
H29_0_1_0_0_0 H 0.336686380012907 0.195528743718189 0.841401711504547
H29_0_3_0_0_0 H 0.659503109381624 0.799999939205446 0.158947266518526
H30_0_0_0_0_0 H 0.719220786989785 0.573109799400110 0.644869502429864
H30_0_1_0_0_0 H 0.276616543932491 0.081444576398562 0.848783443105306
H30_0_3_0_0_0 H 0.719951376693924 0.913139373389374 0.151861511544465
C16_0_0_0_0_0 C 0.462064729226148 0.323372317194423 0.906651459044238
C16_0_1_0_0_0 C 0.533759596103693 0.824375398217978 0.594690123168466
C16_0_3_0_0_0 C 0.464044552726558 0.172670809032088 0.407061876730072
H15_0_0_0_0_0 H 0.491190567439422 0.252784732140950 0.702806866648030
H15_0_1_0_0_0 H 0.503152666950901 0.750209502882731 0.799552625883498
H15_0_3_0_0_0 H 0.494134264357139 0.246337948022852 0.201591457056460
H16_0_0_0_0_0 H 0.521516428342389 0.403549527779779 0.740226390240818
H16_0_1_0_0_0 H 0.472693120036590 0.903389679133924 0.756246176815461
H16_0_3_0_0_0 H 0.524627590524350 0.093236649429057 0.244880092868299
C17_0_0_0_0_0 C 0.621188389301979 0.013683060632090 0.884205752287681
C17_0_1_0_0_0 C 0.377662130773460 0.520109981103966 0.614535797474746
C17_0_3_0_0_0 C 0.620203153988414 0.476718986164251 0.383621745793304
H17_0_0_0_0_0 H 0.527799981125572 0.056404760723223 0.816891324695548
H17_0_1_0_0_0 H 0.470336465251796 0.560004507264332 0.681815931779753
H17_0_3_0_0_0 H 0.527405378712208 0.436611161655047 0.317331052965420
H18_0_0_0_0_0 H 0.540776880613742 0.101255497296271 0.989947940021572
H18_0_1_0_0_0 H 0.456646319141308 0.612983209549668 0.508727366603013
H18_0_3_0_0_0 H 0.541363718109291 0.384536755529641 0.490594426533901
H33_0_0_0_0_0 H 0.750570705958790 0.749719538835383 0.797292350140312
H33_0_1_0_0_0 H 0.246736537507305 0.265984676909514 0.692787013675102
H33_0_3_0_0_0 H 0.748346857648721 0.727216686376111 0.308799895714483
H34_0_0_0_0_0 H 0.681252661039802 0.737120789398053 0.899587097709469
H34_0_1_0_0_0 H 0.315860098965560 0.249795416395108 0.590599783956599
H34_0_3_0_0_0 H 0.679387253973338 0.746459304492156 0.410449577054057
H19_0_0_0_0_0 H 0.420358431419660 0.372006058860033 0.866820106590186
H19_0_1_0_0_0 H 0.574144372249190 0.873782201764724 0.633846643300145
H19_0_3_0_0_0 H 0.423443139258775 0.123561137465328 0.368565773503039
H20_0_0_0_0_0 H 0.478894565818704 0.381657883440170 0.991879333755772
H20_0_1_0_0_0 H 0.516778430392954 0.882162660717764 0.504995874211758
H20_0_3_0_0_0 H 0.481182787217440 0.114783884815904 0.496525063561413
H21_0_0_0_0_0 H 0.447816524652396 0.229827550793783 0.952814088032653
H21_0_1_0_0_0 H 0.550148663321523 0.731019294130360 0.554887271458815
H21_0_3_0_0_0 H 0.447935079852521 0.266150216456386 0.447036764410333
H22_0_0_0_0_0 H 0.644001144225201 0.011874048507344 0.779497442877219
H22_0_1_0_0_0 H 0.354640273971421 0.513785701864127 0.719001708436026
H22_0_3_0_0_0 H 0.643113612399403 0.482338715436721 0.278999744171282
H23_0_0_0_0_0 H 0.610024198360297 0.913856098624413 0.916040895471799
H23_0_1_0_0_0 H 0.390604338647624 0.421623833493396 0.583887315804026
H23_0_3_0_0_0 H 0.607326172377249 0.575427145029018 0.413562450743799
H24_0_0_0_0_0 H 0.655091195006086 0.047964283331974 0.957470436219689
H24_0_1_0_0_0 H 0.343459845138966 0.557228315859702 0.540343209166548
H24_0_3_0_0_0 H 0.654465548659286 0.440031055264464 0.457917201296756
C0_0_added_0 C 0.206174805672328 0.978232086355848 0.151662423881600
C1_0_added_0 C 0.205323599867120 0.848299456031817 0.198411466958058
C3_0_added_0 C 0.161429897446558 1.066242580215015 0.201962815732318
H0_0_added_0 H 0.241597229712037 1.008748295481385 0.074465825615103
C2_0_added_0 C 0.158371429414745 0.807669388719951 0.297013076039439
N0_0_added_0 N 0.250248399916565 0.760148855719325 0.139959832377330
C4_0_added_0 C 0.116527138249220 1.027262708514643 0.303410059060623
H1_0_added_0 H 0.161460238111313 1.165402915128322 0.161560150417426
C5_0_added_0 C 0.115515439677602 0.898459987342131 0.351959669232957
S0_0_added_0 S 0.151481788500999 0.641173403712416 0.348180008171787
C6_0_added_0 C 0.289022398514566 0.681483187464347 0.217211842846081
H4_0_added_0 H 0.258592042111227 0.770408796920102 0.033486698980244
H2_0_added_0 H 0.081683992504777 1.095601129267681 0.342086238574605
H3_0_added_0 H 0.080900738421064 0.866718151529524 0.430637145263778
C7_0_added_0 C 0.084764566851838 0.588793565904000 0.257264610074195
C9_0_added_0 C 0.335125965356255 0.593685705904841 0.132048803039368
O0_0_added_0 O 0.288238317301871 0.682085658488648 0.348806649096006
C8_0_added_0 C 0.073642588984657 0.444519479851053 0.290567805342425
O1_0_added_0 O 0.051809676858046 0.656786139125454 0.181558671400172
C12_0_added_0 C 0.387961982329451 0.681859302669651 0.066069231416649
C18_0_added_0 C 0.362864625632582 0.487032697998079 0.231633635302125
C19_0_added_0 C 0.301979385011843 0.525865427957563 0.010331696197098
C10_0_added_0 C 0.020329738172802 0.433432449643156 0.403628093292974
C11_0_added_0 C 0.060846797923400 0.373738437336906 0.154009016167276
H5_0_added_0 H 0.116088638459149 0.402871950893446 0.336174091440947
C13_0_added_0 C 0.426410939349236 0.760205859053175 0.170415709247045
H12_0_added_0 H 0.366538763433798 0.748482843551288 -0.010122050564953
H13_0_added_0 H 0.419086745009708 0.619125586547879 0.003528126161785
C21_0_added_0 C 0.315470873900283 0.384371237492236 0.283748370153818
H25_0_added_0 H 0.383508035508200 0.531421892563653 0.321612167753913
H26_0_added_0 H 0.400891338238846 0.438777066443741 0.172338264637458
C20_0_added_0 C 0.253513158972104 0.425436603856169 0.062847956921492
H27_0_added_0 H 0.338476448340907 0.475841620718495 -0.051748891699667
H28_0_added_0 H 0.280945642293715 0.596986469410905 -0.061816554992763
H6_0_added_0 H 0.009085924655340 0.332096378099263 0.424950613040746
H7_0_added_0 H -0.021822069397265 0.482443137908421 0.367373890236786
H8_0_added_0 H 0.034246155417041 0.476854223748984 0.501325763219411
H9_0_added_0 H 0.022940657517105 0.421369202853985 0.097703879329155
H10_0_added_0 H 0.047484720947547 0.273992038034960 0.178541389206829
H11_0_added_0 H 0.102120514418566 0.373656770329523 0.083381263379917
C14_0_added_0 C 0.437867809768563 0.900705673991576 0.115351936132862
C15_0_added_0 C 0.488510262228213 0.692234181598275 0.211337940226803
H14_0_added_0 H 0.398755121497701 0.768289033410899 0.268925168778273
C22_0_added_0 C 0.283518271116104 0.321715261789480 0.160168706009656
H31_0_added_0 H 0.280113773068398 0.429793868020579 0.353003810699816
H32_0_added_0 H 0.339219628780389 0.310096823503656 0.347836545296315
H29_0_added_0 H 0.233186994088613 0.380863340793217 -0.028353137733545
H30_0_added_0 H 0.215103931530917 0.474666099767172 0.119892315657513
C16_0_added_0 C 0.378838729128537 0.986955526589130 0.115556401539711
H15_0_added_0 H 0.459142390154183 0.899892628232894 0.008751779052387
H16_0_added_0 H 0.472332912338491 0.943918581126901 0.181919943143353
C17_0_added_0 C 0.537458756529578 0.674859506568324 0.091085572981560
H17_0_added_0 H 0.478268728730879 0.597193940078274 0.259287493545302
H18_0_added_0 H 0.509165939886837 0.747959551896085 0.294386601752379
H33_0_added_0 H 0.248859918409537 0.252698529111244 0.201079962676437
H34_0_added_0 H 0.318070068460223 0.265505856590897 0.098472048063919
H19_0_added_0 H 0.344776460018388 0.952782637154968 0.042611187751542
H20_0_added_0 H 0.389849814645153 1.086919456291043 0.084009845008908
H21_0_added_0 H 0.356178585476234 0.988283111858776 0.220459574553809
H22_0_added_0 H 0.551622134399714 0.767673129524899 0.042926160614518
H23_0_added_0 H 0.520301339352769 0.615213436912667 0.007365838339715
H24_0_added_0 H 0.579246571767789 0.626706267941151 0.131060949030685
#END
