# Supplementary material for: Combined crystal structure prediction and high-pressure crystallization in rational pharmaceutical polymorph screening
Source: Nat Commun. 2015 Jul 22;6:7793. doi: 10.1038/ncomms8793 (PMC4525153; doi:10.1038/ncomms8793)
Supplement: Supplementary Data 45 — Structure 3 configuration 5 (see Supplementary Table 2) [file ncomms8793-s46.cif]

##############################################
# Avant-garde Materials Simulation           #
##############################################

data_
_symmetry_cell_setting triclinic
_symmetry_space_group_name_H-M 'P 1'
_symmetry_Int_Tables_number 1
loop_
_symmetry_equiv_pos_site_id
_symmetry_equiv_pos_as_xyz
1 x,y,z
_cell_length_a 21.410708365621129
_cell_length_b 10.305421903164449
_cell_length_c 9.520370331434084
_cell_angle_alpha 89.773181873561072
_cell_angle_beta 86.079119467902331
_cell_angle_gamma 89.727563565193506
loop_
_atom_site_label
_atom_site_type_symbol
_atom_site_fract_x
_atom_site_fract_y
_atom_site_fract_z
C0_0_0_0_0_0 C 0.792525172209128 0.034316371514723 0.853829379098841
C0_0_1_0_0_0 C 0.205848192009084 0.533238235828546 0.653256818684639
C0_0_3_0_0_0 C 0.797271499922402 0.474874802535772 0.350438420048790
C1_0_0_0_0_0 C 0.795767528702857 0.164384630871443 0.809856955563997
C1_0_1_0_0_0 C 0.202243691586085 0.663303013137267 0.695963850698158
C1_0_3_0_0_0 C 0.799824980000480 0.344865580563529 0.307348369524585
C3_0_0_0_0_0 C 0.837315629997699 0.944482795942784 0.803050261401385
C3_0_1_0_0_0 C 0.160887875397050 0.444028139020360 0.703584685515656
C3_0_3_0_0_0 C 0.842316054555163 0.562925264539005 0.297905495596393
H0_0_0_0_0_0 H 0.755151405077205 0.005385453808583 0.929764897102760
H0_0_1_0_0_0 H 0.243528383420080 0.503702125055242 0.578370759074610
H0_0_3_0_0_0 H 0.760450204354335 0.505074096880614 0.427269854208690
C2_0_0_0_0_0 C 0.845196353935360 0.203400579643155 0.713353534821347
C2_0_1_0_0_0 C 0.152555849212869 0.702603030274519 0.791980039615502
C2_0_3_0_0_0 C 0.848458447859112 0.304400279551216 0.209283385941950
N0_0_0_0_0_0 N 0.750065525278014 0.253095535784828 0.869863542621588
N0_0_1_0_0_0 N 0.247594767482889 0.752210107674949 0.635602305386153
N0_0_3_0_0_0 N 0.754586208683839 0.256962566810600 0.369577419256902
C4_0_0_0_0_0 C 0.884775854848364 0.981917282658540 0.703472642341370
C4_0_1_0_0_0 C 0.113136524954084 0.481785816368998 0.802240270800531
C4_0_3_0_0_0 C 0.889039269952679 0.524142635082414 0.197377210790668
H1_0_0_0_0_0 H 0.835276127321054 0.845190943620102 0.841004014019805
H1_0_1_0_0_0 H 0.162893048717643 0.345074993130606 0.665524966568149
H1_0_3_0_0_0 H 0.841315559643824 0.661901878346149 0.335758160378810
C5_0_0_0_0_0 C 0.888090538864569 0.110498410952235 0.657605788430983
C5_0_1_0_0_0 C 0.109645848856582 0.610233798329964 0.847625867793944
C5_0_3_0_0_0 C 0.891425744906829 0.395733227004359 0.151806228208064
S0_0_0_0_0_0 S 0.856902887486175 0.369136456527948 0.664014014543820
S0_0_1_0_0_0 S 0.140561204613443 0.868022977980472 0.841599735437911
S0_0_3_0_0_0 S 0.859787181907413 0.138569864144039 0.160264001951817
C6_0_0_0_0_0 C 0.711896861801493 0.329844126939427 0.794729154119251
C6_0_1_0_0_0 C 0.284957947990652 0.828409089868976 0.712029458034514
C6_0_3_0_0_0 C 0.716508246444377 0.180568766365503 0.295481917727963
H4_0_0_0_0_0 H 0.740044838462128 0.242792929161347 0.975873868536221
H4_0_1_0_0_0 H 0.258052225725499 0.742907638361400 0.529708446624228
H4_0_3_0_0_0 H 0.744576973901211 0.267231146184160 0.475491739292025
H2_0_0_0_0_0 H 0.919555727327579 0.912175934042579 0.663785068388366
H2_0_1_0_0_0 H 0.078248642098648 0.412465248881736 0.841413236542181
H2_0_3_0_0_0 H 0.924047459776678 0.592716931716926 0.157170329730720
H3_0_0_0_0_0 H 0.924523446369089 0.140788281653963 0.579979988695302
H3_0_1_0_0_0 H 0.073074495958716 0.640857474399735 0.924798315592275
H3_0_3_0_0_0 H 0.927244925462422 0.364232527680544 0.073328518284266
C7_0_0_0_0_0 C 0.929755477299029 0.405835880594337 0.741467042683985
C7_0_1_0_0_0 C 0.067970225578180 0.906816250974478 0.763190040907596
C7_0_3_0_0_0 C 0.931422401479805 0.098919591835707 0.242184572016658
C9_0_0_0_0_0 C 0.661892662530600 0.411138488810685 0.882209241910294
C9_0_1_0_0_0 C 0.332681247940692 0.916876269799831 0.626931070492385
C9_0_3_0_0_0 C 0.668849406125291 0.094479501191724 0.382837325178485
O0_0_0_0_0_0 O 0.715750221223200 0.331842063647177 0.663321845038247
O0_0_1_0_0_0 O 0.281393823432322 0.825634855317136 0.843380679114952
O0_0_3_0_0_0 O 0.718845163034365 0.181773639487893 0.164086486615840
C8_0_0_0_0_0 C 0.952263391689117 0.545448576851008 0.715118632272623
C8_0_1_0_0_0 C 0.045796730740574 0.047041648896814 0.788395283707553
C8_0_3_0_0_0 C 0.954199829747167 0.959172371061742 0.216244290679110
O1_0_0_0_0_0 O 0.957991642931662 0.329324372137474 0.813214143365655
O1_0_1_0_0_0 O 0.039686504223575 0.831239311024305 0.691686908015940
O1_0_3_0_0_0 O 0.958826465327121 0.173879777780132 0.316174090507321
C12_0_0_0_0_0 C 0.609321025532283 0.315935605614742 0.941754064898891
C12_0_1_0_0_0 C 0.386067853243422 0.828731431710055 0.556478455675575
C12_0_3_0_0_0 C 0.613567394997468 0.183416186640680 0.442281443532542
C18_0_0_0_0_0 C 0.690668099926682 0.479637307980793 1.008658227811379
C18_0_1_0_0_0 C 0.300505279862121 0.992590475091724 0.508640681766360
C18_0_3_0_0_0 C 0.698883385963274 0.027565884375504 0.509546954590270
C19_0_0_0_0_0 C 0.634526693019786 0.517503459129892 0.787392254690963
C19_0_1_0_0_0 C 0.359966985456625 0.016886343182834 0.728202755353334
C19_0_3_0_0_0 C 0.644892946829834 0.987427726046365 0.285994838205352
C10_0_0_0_0_0 C 0.926385435538825 0.617494695511315 0.589983338699411
C10_0_1_0_0_0 C 0.072463744524494 0.118722719563862 0.912030232210044
C10_0_3_0_0_0 C 0.928214568743658 0.887616462939264 0.091683001916142
C11_0_0_0_0_0 C 0.939729226770890 0.622484978724286 0.853238305939819
C11_0_1_0_0_0 C 0.057838374620193 0.123371658883880 0.649135942682587
C11_0_3_0_0_0 C 0.942275435753539 0.881777650889905 0.354823344059230
H5_0_0_0_0_0 H 0.003090128739912 0.536502455697426 0.695355000779473
H5_0_1_0_0_0 H 0.995008502395430 0.039542615290251 0.809349923373031
H5_0_3_0_0_0 H 0.004990882521098 0.967846592986021 0.195981439477777
C13_0_0_0_0_0 C 0.575550612932405 0.232600010796040 0.833866581593622
C13_0_1_0_0_0 C 0.423475605621464 0.743222741186445 0.657454229698964
C13_0_3_0_0_0 C 0.578997424817690 0.266661467633903 0.334400574875320
H12_0_0_0_0_0 H 0.574956354599772 0.374427658965814 1.004644287911928
H12_0_1_0_0_0 H 0.418072863080303 0.892928521746900 0.494502177996271
H12_0_3_0_0_0 H 0.580210930207965 0.120304327486720 0.501737169250995
H13_0_0_0_0_0 H 0.630406853789801 0.251523407981797 0.016832552715119
H13_0_1_0_0_0 H 0.365160782424893 0.766984534498189 0.479542211915710
H13_0_3_0_0_0 H 0.632287997412873 0.247159754573712 0.520289523705604
C21_0_0_0_0_0 C 0.738837046867470 0.584994610589726 0.963101503938238
C21_0_1_0_0_0 C 0.252428195977789 0.094719559554241 0.565507550003488
C21_0_3_0_0_0 C 0.749167505191034 0.925613727681711 0.465033600340927
H25_0_0_0_0_0 H 0.711013304471863 0.409148519405764 0.078571868206966
H25_0_1_0_0_0 H 0.278967127206907 0.925653741124175 0.437525419349776
H25_0_3_0_0_0 H 0.717597848986970 0.099246822397260 0.579519624660254
H26_0_0_0_0_0 H 0.651584476552262 0.525288196564183 0.070931049221678
H26_0_1_0_0_0 H 0.337699715763358 0.042438893494563 0.444845338366654
H26_0_3_0_0_0 H 0.660787148100438 0.979056624493263 0.571759109891671
C20_0_0_0_0_0 C 0.681188043929061 0.626002023281531 0.742585216768414
C20_0_1_0_0_0 C 0.312635956164388 0.120783210552686 0.783694340675810
C20_0_3_0_0_0 C 0.695161877717890 0.885719671959332 0.240475080528232
H27_0_0_0_0_0 H 0.594095744543771 0.560578520037956 0.847737994031517
H27_0_1_0_0_0 H 0.399225373980609 0.065334257617338 0.669631773167876
H27_0_3_0_0_0 H 0.605978394011334 0.938681795362595 0.344880866584525
H28_0_0_0_0_0 H 0.616902008637812 0.473288613502714 0.694350561234741
H28_0_1_0_0_0 H 0.379048036478208 0.966421987172064 0.816614912215361
H28_0_3_0_0_0 H 0.626085037053543 0.031651124331152 0.193668058204155
H6_0_0_0_0_0 H 0.932864574770771 0.562218309358707 0.492452663865242
H6_0_1_0_0_0 H 0.066483819209004 0.063782897996980 0.010295274741866
H6_0_3_0_0_0 H 0.934056870590933 0.943228347489216 0.993837337645393
H7_0_0_0_0_0 H 0.951707406100608 0.708668383400643 0.575614737078147
H7_0_1_0_0_0 H 0.047310098336199 0.210510241194672 0.926271052819162
H7_0_3_0_0_0 H 0.953924133184390 0.796501908061117 0.076948853266088
H8_0_0_0_0_0 H 0.876492383459857 0.640492103553560 0.607831571430148
H8_0_1_0_0_0 H 0.122318647570293 0.140525782980846 0.892429282577513
H8_0_3_0_0_0 H 0.878464166524696 0.864548209098976 0.110571744163405
H9_0_0_0_0_0 H 0.889644619166429 0.626158915907916 0.885074479868216
H9_0_1_0_0_0 H 0.107866899225126 0.127149034276933 0.617142309159771
H9_0_3_0_0_0 H 0.892169700606823 0.875878702510984 0.385580728129130
H10_0_0_0_0_0 H 0.956985975813125 0.721173902394382 0.837523062317130
H10_0_1_0_0_0 H 0.040144884368960 0.222057719377825 0.663790315258560
H10_0_3_0_0_0 H 0.960967664228357 0.783860926964078 0.339941771227178
H11_0_0_0_0_0 H 0.963896039012557 0.578032686842115 0.938529204978724
H11_0_1_0_0_0 H 0.033813501314956 0.078652267979891 0.564359456837900
H11_0_3_0_0_0 H 0.965397585852442 0.927136613295586 0.440562549253844
C14_0_0_0_0_0 C 0.515593974617193 0.297239245044388 0.781493679488550
C14_0_1_0_0_0 C 0.483821465066121 0.808589204744638 0.704124929315530
C14_0_3_0_0_0 C 0.519270956801941 0.201110373138492 0.283960280453174
C15_0_0_0_0_0 C 0.560514741915955 0.094546801306716 0.891537885896499
C15_0_1_0_0_0 C 0.437997204598779 0.606287173551256 0.596494834928239
C15_0_3_0_0_0 C 0.564818979084375 0.405457511146720 0.390693987728700
H14_0_0_0_0_0 H 0.607813019183336 0.220007108386083 0.740578920055553
H14_0_1_0_0_0 H 0.393552689637301 0.728214846985537 0.753956162703462
H14_0_3_0_0_0 H 0.610698562583563 0.278513737556431 0.240129129261245
C22_0_0_0_0_0 C 0.709273626134280 0.688410129564306 0.870603342354025
C22_0_1_0_0_0 C 0.282824347340431 0.191924745680975 0.662565724760713
C22_0_3_0_0_0 C 0.722702512517320 0.822225371249483 0.369181334154492
H31_0_0_0_0_0 H 0.779261258525289 0.539847000597542 0.904786042814648
H31_0_1_0_0_0 H 0.213247121986009 0.045790601557500 0.623874112891284
H31_0_3_0_0_0 H 0.789245646766048 0.973970165865329 0.409386902389083
H32_0_0_0_0_0 H 0.756611628535413 0.629234945044322 0.056943045300972
H32_0_1_0_0_0 H 0.232814585214618 0.144925805430094 0.476638783948179
H32_0_3_0_0_0 H 0.766728735394120 0.880862826339257 0.559295991007147
H29_0_0_0_0_0 H 0.657422277365553 0.699667567352498 0.681949531814404
H29_0_1_0_0_0 H 0.336129641645856 0.189886300309805 0.849291739600044
H29_0_3_0_0_0 H 0.674925543517491 0.812038056672712 0.174973773639401
H30_0_0_0_0_0 H 0.718867750166711 0.585528078016639 0.671932861265876
H30_0_1_0_0_0 H 0.275791237177477 0.074624725282683 0.851811851489398
H30_0_3_0_0_0 H 0.732729455600422 0.932394101588626 0.174787509590725
C16_0_0_0_0_0 C 0.460658834525398 0.314965184552564 0.892800682117691
C16_0_1_0_0_0 C 0.536458999951281 0.829833053182724 0.588585187513748
C16_0_3_0_0_0 C 0.465184453365273 0.179750294687015 0.396507383995227
H15_0_0_0_0_0 H 0.499758935177974 0.238289064153885 0.695185417490437
H15_0_1_0_0_0 H 0.502174723548026 0.748945981563252 0.787844675584518
H15_0_3_0_0_0 H 0.502030752944221 0.260622245184859 0.198819104499267
H16_0_0_0_0_0 H 0.527453231170058 0.391914506752933 0.735250566302592
H16_0_1_0_0_0 H 0.471573127744465 0.902000469761536 0.752494237854499
H16_0_3_0_0_0 H 0.532164172793183 0.107396139037187 0.236431971269545
C17_0_0_0_0_0 C 0.618029424312942 0.006315459642432 0.902716004746528
C17_0_1_0_0_0 C 0.380221250397675 0.518184978536346 0.597795611737548
C17_0_3_0_0_0 C 0.623927903301647 0.487417642834626 0.405081796964018
H17_0_0_0_0_0 H 0.528504445487025 0.048490594199000 0.821970169146328
H17_0_1_0_0_0 H 0.473361090808747 0.560068628444295 0.658504508878950
H17_0_3_0_0_0 H 0.534331412350336 0.454892620916577 0.319189281923321
H18_0_0_0_0_0 H 0.534752298233572 0.101121685227642 0.994699486496339
H18_0_1_0_0_0 H 0.459481933098386 0.614191044699798 0.488780066544022
H18_0_3_0_0_0 H 0.537933833218820 0.400199938852332 0.492639536390216
H33_0_0_0_0_0 H 0.743531438857699 0.762013664679974 0.835394679981084
H33_0_1_0_0_0 H 0.248575740905354 0.262641755027226 0.705565431970215
H33_0_3_0_0_0 H 0.758868731106327 0.752208059068989 0.334507070655751
H34_0_0_0_0_0 H 0.672203601225174 0.739466577345130 0.934082439843757
H34_0_1_0_0_0 H 0.318812603981412 0.247350231593424 0.600701285821577
H34_0_3_0_0_0 H 0.686049971113241 0.767042809227141 0.429290989400674
H19_0_0_0_0_0 H 0.421110477909650 0.361705237058339 0.845770631797831
H19_0_1_0_0_0 H 0.575501990330422 0.881280043605686 0.630980214792021
H19_0_3_0_0_0 H 0.425767947302053 0.133033561225949 0.350005805211826
H20_0_0_0_0_0 H 0.473462400613097 0.376509694067052 0.979566243405549
H20_0_1_0_0_0 H 0.520748732970914 0.887869839089622 0.501063083919123
H20_0_3_0_0_0 H 0.479016636300634 0.117015792580022 0.482190737255746
H21_0_0_0_0_0 H 0.444136435110927 0.222408005546385 0.937755131057310
H21_0_1_0_0_0 H 0.554842990840122 0.738105377772281 0.545443001917999
H21_0_3_0_0_0 H 0.448092105895171 0.271117232989410 0.443174060173597
H22_0_0_0_0_0 H 0.643758856789001 -0.006221109630983 0.800384574087927
H22_0_1_0_0_0 H 0.357704731942408 0.509291846427647 0.704131556780516
H22_0_3_0_0_0 H 0.651150724929900 0.496738517358205 0.304175681284431
H23_0_0_0_0_0 H 0.604079690436316 0.910061835648210 0.941983682955794
H23_0_1_0_0_0 H 0.392924961441141 0.420556823773593 0.560936010158477
H23_0_3_0_0_0 H 0.611936139122530 0.585239310997402 0.442184371697820
H24_0_0_0_0_0 H 0.650713521416359 0.045811936084562 0.974587320388015
H24_0_1_0_0_0 H 0.345432886157956 0.556311035220740 0.529630733168100
H24_0_3_0_0_0 H 0.654565545948698 0.444415211150271 0.479776186347851
C0_0_added_0 C 0.204962232930853 0.967314480660367 0.150398723298174
C1_0_added_0 C 0.201910109965374 0.838329816066990 0.197815090003227
C3_0_added_0 C 0.160741267569745 1.058469787746568 0.200920478655250
H0_0_added_0 H 0.241474803419920 0.994340525479264 0.071569125353326
C2_0_added_0 C 0.153428778897735 0.802115364900817 0.298187606673608
N0_0_added_0 N 0.245923879735191 0.746871126823855 0.136496932792703
C4_0_added_0 C 0.114352281400919 1.023866260335769 0.304156358533574
H1_0_added_0 H 0.162244694647438 1.156431625115071 0.159221749571624
C5_0_added_0 C 0.111317378073645 0.896405359669271 0.353781202294628
S0_0_added_0 S 0.140888163264662 0.637482916657474 0.350662039086273
C6_0_added_0 C 0.285695271035713 0.672131617999318 0.210001107788349
H4_0_added_0 H 0.254464493089300 0.754883915232992 0.029908258870057
H2_0_added_0 H 0.079954455241820 1.094620746516179 0.343187404603652
H3_0_added_0 H 0.075477939585728 0.867854342102640 0.433620905291585
C7_0_added_0 C 0.070532050951965 0.599088793710149 0.263803481010520
C9_0_added_0 C 0.330760941734225 0.581117387114716 0.120411355536242
O0_0_added_0 O 0.286161293034812 0.677795803500882 0.340795837370102
C8_0_added_0 C 0.047495086826769 0.459679611852821 0.288842089142487
O1_0_added_0 O 0.044029435338776 0.675128950588231 0.188210217930016
C12_0_added_0 C 0.382496064179475 0.666160028901197 0.040605670180337
C18_0_added_0 C 0.360968433283100 0.480294271088351 0.217563549638338
C19_0_added_0 C 0.294881590335198 0.505581506521191 0.008766890713301
C10_0_added_0 C 0.058147296826964 0.384078248241354 0.149291455154571
C11_0_added_0 C 0.074049278818554 0.385151451199001 0.411553994547793
H5_0_added_0 H -0.003173600277227 0.469803667032430 0.311043343833960
C13_0_added_0 C 0.430383523992080 0.735378704963383 0.131375196214340
H12_0_added_0 H 0.359447027469528 0.736609971756521 -0.024332793487524
H13_0_added_0 H 0.408228319918103 0.601261485521726 -0.033921960343262
C21_0_added_0 C 0.314525539639088 0.379677871344482 0.283052665003674
H25_0_added_0 H 0.384377858841226 0.529795422904613 0.300182950335859
H26_0_added_0 H 0.397365055283210 0.428854897772111 0.152738768073751
C20_0_added_0 C 0.247582532355693 0.406600805420660 0.074662793765595
H27_0_added_0 H 0.330196580675392 0.453032968658518 -0.058114093070663
H28_0_added_0 H 0.271991282363766 0.572381518651521 -0.061245503701573
H6_0_added_0 H 0.038991266625641 0.286765396621049 0.163737622443307
H7_0_added_0 H 0.108021758463701 0.376433732267876 0.116872291706014
H8_0_added_0 H 0.034737439719464 0.432008897718212 0.064949045030063
H9_0_added_0 H 0.068176071698329 0.438501320864835 0.510486380969322
H10_0_added_0 H 0.123845492098125 0.362109205079935 0.391591876647678
H11_0_added_0 H 0.048653072340699 0.293976632300776 0.424800754044652
C14_0_added_0 C 0.436611891453168 0.882627511814909 0.099339774634296
C15_0_added_0 C 0.494688136846724 0.665205393663485 0.111360486916573
H14_0_added_0 H 0.414101019896508 0.727024830350042 0.242918349824436
C22_0_added_0 C 0.279917598182911 0.309053418575732 0.169596726031642
H31_0_added_0 H 0.280331197176895 0.428386009656342 0.355984727494990
H32_0_added_0 H 0.339653581859469 0.309655687055973 0.345481424995184
H29_0_added_0 H 0.225127552707541 0.356176325397260 -0.009632621239897
H30_0_added_0 H 0.210328690962687 0.458299602057056 0.136784230030537
C16_0_added_0 C 0.375293821697637 0.960616254798691 0.120185681616296
H15_0_added_0 H 0.456982384628044 0.896217693522704 -0.008485681753310
H16_0_added_0 H 0.470376271597593 0.923747060100048 0.168068696622293
C17_0_added_0 C 0.546547055559839 0.720566471190292 0.196485804490014
H17_0_added_0 H 0.510104635663239 0.667330332821052 -0.001104846200956
H18_0_added_0 H 0.488011584353872 0.562466814896316 0.138370880079169
H33_0_added_0 H 0.246005668898864 0.241663250891879 0.219929459779861
H34_0_added_0 H 0.313309496977787 0.249840930448492 0.104318075501955
H19_0_added_0 H 0.342180277568690 0.934709583642348 0.042883700111568
H20_0_added_0 H 0.384211294905900 1.064867468173021 0.109163354589704
H21_0_added_0 H 0.352375048302592 0.943735164986571 0.224773231779663
H22_0_added_0 H 0.588829325168457 0.660827925702063 0.184782716706518
H23_0_added_0 H 0.531938559963300 0.724313185044812 0.308687191963605
H24_0_added_0 H 0.559413397285122 0.818671488004187 0.162445694262404
#END
