# Supplementary material for: Combined crystal structure prediction and high-pressure crystallization in rational pharmaceutical polymorph screening
Source: Nat Commun. 2015 Jul 22;6:7793. doi: 10.1038/ncomms8793 (PMC4525153; doi:10.1038/ncomms8793)
Supplement: Supplementary Data 46 — Form A hypothesis configuration 1 (see Supplementary Table 3) [file ncomms8793-s47.cif]

##############################################
# Avant-garde Materials Simulation           #
##############################################

data_
_symmetry_cell_setting triclinic
_symmetry_space_group_name_H-M 'P 1'
_symmetry_Int_Tables_number 1
loop_
_symmetry_equiv_pos_site_id
_symmetry_equiv_pos_as_xyz
1 x,y,z
_cell_length_a 9.455678887164360
_cell_length_b 10.742663997119962
_cell_length_c 20.918528822783841
_cell_angle_alpha 91.094785537017799
_cell_angle_beta 89.373719867508768
_cell_angle_gamma 88.369328521623800
loop_
_atom_site_label
_atom_site_type_symbol
_atom_site_fract_x
_atom_site_fract_y
_atom_site_fract_z
C0_0_0_0_0_0 C 0.990464936267914 0.394083634288284 0.142554157730911
C1_0_0_0_0_0 C 0.943109113354066 0.511567001017497 0.165458753196772
C3_0_0_0_0_0 C 0.964315349259810 0.355838005462866 0.079880690701290
H0_0_0_0_0_0 H 0.050427778332430 0.334932008825275 0.174263772262479
C2_0_0_0_0_0 C 0.867096291050331 0.591143833159310 0.124430162039227
N0_0_0_0_0_0 N 0.978032008536651 0.547836512194926 0.229236226340430
C4_0_0_0_0_0 C 0.886680226362497 0.433519145259022 0.039718801308179
H1_0_0_0_0_0 H 0.005067980806192 0.266789595997778 0.061731853582710
C5_0_0_0_0_0 C 0.837200801481627 0.549747481162686 0.062078970997680
S0_0_0_0_0_0 S 0.808144043418555 0.742707747946996 0.150630840244369
C6_0_0_0_0_0 C 0.880948401792342 0.582078720530188 0.275747400307275
H4_0_0_0_0_0 H 0.079787954732562 0.526030187219140 0.241685606961605
H2_0_0_0_0_0 H 0.869175368815620 0.404613646567996 0.990738397670094
H3_0_0_0_0_0 H 0.779259709089696 0.610687276293212 0.030380851016458
C7_0_0_0_0_0 C 0.882743192136274 0.842827468603437 0.091461289202226
C9_0_0_0_0_0 C 0.940760932851889 0.614468513239718 0.342461187668827
O0_0_0_0_0_0 O 0.751496993354854 0.586552264147065 0.264540170929169
C8_0_0_0_0_0 C 0.837451500941337 0.978644382507530 0.105227800656964
O1_0_0_0_0_0 O 0.961404998429063 0.808449098053413 0.047480426887572
C12_0_0_0_0_0 C 0.006246019336867 0.494245682078395 0.373202171168087
C18_0_0_0_0_0 C 0.061004932161740 0.711197547829303 0.336652286773233
C19_0_0_0_0_0 C 0.821063677922499 0.672631945618182 0.386044706388697
C10_0_0_0_0_0 C 0.959752841096094 0.045143377861056 0.138891886955369
C11_0_0_0_0_0 C 0.793505418654931 0.044014902904365 0.043347265657519
H5_0_0_0_0_0 H 0.746356686275238 0.978663324967580 0.138123557286252
C13_0_0_0_0_0 C 0.907516182545511 0.388125953670580 0.393076268882299
H12_0_0_0_0_0 H 0.059792633934832 0.526936364568200 0.416296581767048
H13_0_0_0_0_0 H 0.091282143976395 0.456264302648196 0.342050227563525
C21_0_0_0_0_0 C 0.007169316261252 0.839827694476152 0.314358071501784
H25_0_0_0_0_0 H 0.146533016677263 0.674793998200129 0.305287777023820
H26_0_0_0_0_0 H 0.107918293160029 0.721292963105582 0.384142285764039
C20_0_0_0_0_0 C 0.768317581243080 0.803373491187962 0.366201267477150
H27_0_0_0_0_0 H 0.863169727562031 0.678758876984644 0.434607273640863
H28_0_0_0_0_0 H 0.731846457774342 0.610567945609637 0.387798769815235
H6_0_0_0_0_0 H 0.926479223566085 0.140814828816871 0.150918334603146
H7_0_0_0_0_0 H 0.052544165749040 0.047352017536190 0.107381567804316
H8_0_0_0_0_0 H 0.990303493311386 0.998874628291869 0.182891638904749
H9_0_0_0_0_0 H 0.881966487222725 0.046757916271498 0.009523203372665
H10_0_0_0_0_0 H 0.760077150675604 0.140267674439716 0.054680291910799
H11_0_0_0_0_0 H 0.705651905197539 0.997421395791644 0.020306468326941
C14_0_0_0_0_0 C 0.985419611275848 0.309234823027904 0.444061654886195
C15_0_0_0_0_0 C 0.851882944731561 0.307768516287521 0.336681194090889
H14_0_0_0_0_0 H 0.813825733115434 0.430755141279728 0.416906531774720
C22_0_0_0_0_0 C 0.889900075738204 0.894558521185509 0.359132146730237
H31_0_0_0_0_0 H 0.966685164250457 0.831440081054866 0.265608161438205
H32_0_0_0_0_0 H 0.095679439898601 0.903266923813528 0.312223656247659
H29_0_0_0_0_0 H 0.690806575019022 0.839417108814751 0.401821481329946
H30_0_0_0_0_0 H 0.712848423914462 0.795866216732502 0.320674972020988
C16_0_0_0_0_0 C 0.905098385034441 0.197290552618720 0.468815844924008
H15_0_0_0_0_0 H 1.007958183663942 0.371833920831904 0.484494580822116
H16_0_0_0_0_0 H 0.088797744680986 0.277171152922771 0.424866505437542
C17_0_0_0_0_0 C 0.965168234640426 0.228734096342751 0.299685568213866
H17_0_0_0_0_0 H 0.795585081651279 0.368074166535186 0.303342559303813
H18_0_0_0_0_0 H 0.771262996116775 0.246492101357435 0.355597562995881
H33_0_0_0_0_0 H 0.849557955264793 0.983741320230828 0.341138631905629
H34_0_0_0_0_0 H 0.935070434669174 0.914334861464914 0.406248350415477
H19_0_0_0_0_0 H 0.892171774405171 0.125865020293460 0.431671248460771
H20_0_0_0_0_0 H 0.799370401583337 0.224655690837433 0.486366310247357
H21_0_0_0_0_0 H 0.962397818375135 0.153464080820776 0.508015707525692
H22_0_0_0_0_0 H 0.916921010593324 0.177533124718952 0.260303136052327
H23_0_0_0_0_0 H 0.017560360000081 0.160238782918928 0.330156275828961
H24_0_0_0_0_0 H 0.047762835225061 0.285837975357899 0.279499708664243
C0_0_1_0_0_0 C 0.009534012766239 0.605916149284511 0.857445351466548
C1_0_1_0_0_0 C 0.056889544486611 0.488432855290810 0.834540624759328
C3_0_1_0_0_0 C 0.035682397680124 0.644160827593074 0.920119064517434
H0_0_1_0_0_0 H 0.949572118596413 0.665068412951697 0.825735691591654
C2_0_1_0_0_0 C 0.132900746125438 0.408855061386954 0.875569301519095
N0_0_1_0_0_0 N 0.021968070096979 0.452164404318377 0.770762847120020
C4_0_1_0_0_0 C 0.113315977036222 0.566478805357126 0.960281058068718
H1_0_1_0_0_0 H 0.994929939054340 0.733209210374801 0.938267979987372
C5_0_1_0_0_0 C 0.162794911840670 0.450250435229833 0.937920781353585
S0_0_1_0_0_0 S 0.191852526967612 0.257290890296016 0.849368828720969
C6_0_1_0_0_0 C 0.119052578797080 0.417922193229999 0.724252024820511
H4_0_1_0_0_0 H 0.920212292692767 0.473971108853052 0.758313263013023
H2_0_1_0_0_0 H 0.130820123636842 0.595383660039783 0.009261623973697
H3_0_1_0_0_0 H 0.220734950476119 0.389309944562917 0.969618948547305
C7_0_1_0_0_0 C 0.117249120374912 0.157171215811173 0.908537075567713
C9_0_1_0_0_0 C 0.059241283109913 0.385532471304123 0.657538022578471
O0_0_1_0_0_0 O 0.248503941078999 0.413448683765999 0.735459608290719
C8_0_1_0_0_0 C 0.162542303507761 0.021354343506097 0.894771429301954
O1_0_1_0_0_0 O 0.038583351011608 0.191549634716432 0.952516503844133
C12_0_1_0_0_0 C 0.993755481837592 0.505754798160916 0.626796816022962
C19_0_1_0_0_0 C 0.178939435860753 0.327369799322933 0.613954784788458
C18_0_1_0_0_0 C 0.938998316726927 0.288802447315152 0.663346744977153
C11_0_1_0_0_0 C 0.206488075641684 0.955985110429694 0.956652398255628
C10_0_1_0_0_0 C 0.040242094746487 0.954854047862827 0.861107183177650
H5_0_1_0_0_0 H 0.253637668256991 0.021335289681605 0.861875981333693
C13_0_1_0_0_0 C 0.092485014512490 0.611874419074584 0.606922465879202
H13_0_1_0_0_0 H 0.908719598595827 0.543736172287893 0.657948886435393
H12_0_1_0_0_0 H 0.940208561538006 0.473063947623707 0.583702535520227
C20_0_1_0_0_0 C 0.231686872569473 0.196628866365572 0.633798548007552
H28_0_1_0_0_0 H 0.268155970889245 0.389434558337958 0.612200749945934
H27_0_1_0_0_0 H 0.136833874842018 0.321242162087840 0.565392139408863
C21_0_1_0_0_0 C 0.992835300440566 0.160173130191881 0.685641606630810
H26_0_1_0_0_0 H 0.892085995865978 0.278706004263441 0.615856574740434
H25_0_1_0_0_0 H 0.853469273327544 0.325205606182512 0.694710840369899
H9_0_1_0_0_0 H 0.118026483001815 0.953242033942247 0.990476180170887
H11_0_1_0_0_0 H 0.294340940524951 0.002579483948237 0.979693288261876
H10_0_1_0_0_0 H 0.239917282181132 0.859732369969547 0.945319832532074
H6_0_1_0_0_0 H 0.073516799564140 0.859182778914195 0.849080976417801
H8_0_1_0_0_0 H 0.009691533117996 0.001122206525599 0.817107259990714
H7_0_1_0_0_0 H 0.947450505373066 0.952644985384419 0.892617330448273
C15_0_1_0_0_0 C 0.148121130728534 0.692230600221194 0.663317332524310
C14_0_1_0_0_0 C 0.014580150772514 0.690767191690621 0.555938293495693
H14_0_1_0_0_0 H 0.186174066632930 0.569245176322091 0.583091132097248
C22_0_1_0_0_0 C 0.110105527350503 0.105442701322294 0.640867856760815
H30_0_1_0_0_0 H 0.287155691661684 0.204137033714372 0.679324883735244
H29_0_1_0_0_0 H 0.309198512529925 0.160585788816190 0.598178526811443
H32_0_1_0_0_0 H 0.904326005968057 0.096733134942072 0.687776307706838
H31_0_1_0_0_0 H 0.033319029581061 0.168561832940904 0.734391535088796
C17_0_1_0_0_0 C 0.034837925699057 0.771265614769058 0.700313957751273
H18_0_1_0_0_0 H 0.228741334232285 0.753506272740435 0.644400580138774
H17_0_1_0_0_0 H 0.204419425771364 0.631924098802730 0.696655397951305
C16_0_1_0_0_0 C 0.094902944014708 0.802710228227487 0.531183667003352
H16_0_1_0_0_0 H 0.911203688799558 0.722832284407127 0.575134709557822
H15_0_1_0_0_0 H -0.007961961635299 0.628168964314941 0.515505469535470
H33_0_1_0_0_0 H 0.150448660395988 0.016260519923230 0.658861740184094
H34_0_1_0_0_0 H 0.064935793247631 0.085665191093486 0.593751644246934
H22_0_1_0_0_0 H 0.083086893000504 0.822464481053028 0.739696630924147
H24_0_1_0_0_0 H 0.952242424418307 0.714162402357524 0.720499673564634
H23_0_1_0_0_0 H 0.982446822565719 0.839762822677850 0.669843977133559
H19_0_1_0_0_0 H 0.107834198895773 0.874134653365144 0.568328377077078
H21_0_1_0_0_0 H 0.037602285009764 0.846538903311609 0.491984804770439
H20_0_1_0_0_0 H 0.200629091640942 0.775342948203535 0.513631741466638
C0_1_0_0_0_0 C 0.456133181831251 0.627738182139910 0.359583672798268
C1_1_0_0_0_0 C 0.436123013336735 0.506786198888578 0.336022969734744
C3_1_0_0_0_0 C 0.424666403003860 0.659422647155258 0.423190824908285
H0_1_0_0_0_0 H 0.500530522402531 0.694710733465216 0.327554685219062
C2_1_0_0_0_0 C 0.381085997300345 0.416810726800464 0.377088993259024
N0_1_0_0_0_0 N 0.479686931677461 0.477100567248054 0.271824436370051
C4_1_0_0_0_0 C 0.369932006082888 0.570441878756938 0.463752630274914
H1_1_0_0_0_0 H 0.444630202413869 0.751854081932087 0.441842791620112
C5_1_0_0_0_0 C 0.346676975825569 0.450427225418333 0.440658190478099
S0_1_0_0_0_0 S 0.349663441020948 0.263677105245860 0.347547111272951
C6_1_0_0_0_0 C 0.390089788461014 0.443751802514964 0.224083184746322
H4_1_0_0_0_0 H 0.580198445474550 0.502388722645032 0.260559762936990
H2_1_0_0_0_0 H 0.349091658439701 0.594472564316859 0.513479993309812
H3_1_0_0_0_0 H 0.304725211633514 0.381432478591254 0.472235470915054
C7_1_0_0_0_0 C 0.449645715036661 0.163471073706030 0.400799049923926
C9_1_0_0_0_0 C 0.459271794964085 0.416550805254180 0.157588496830205
O0_1_0_0_0_0 O 0.259950509886512 0.437656012977203 0.233731593613738
C8_1_0_0_0_0 C 0.418223965890100 0.024937292173115 0.390291575338264
O1_1_0_0_0_0 O 0.529164954017585 0.201040324443704 0.442095687701478
C12_1_0_0_0_0 C 0.490249196925648 0.543816533984154 0.125413588349413
C18_1_0_0_0_0 C 0.601526949505829 0.340188313819102 0.163113032648919
C19_1_0_0_0_0 C 0.358655332986666 0.338787280595931 0.115508470155967
C10_1_0_0_0_0 C 0.277841005578017 0.995830541021825 0.425076775300362
C11_1_0_0_0_0 C 0.417197455974620 0.982669849399169 0.319303141810011
H5_1_0_0_0_0 H 0.504895174320365 0.975629528181714 0.414375639061987
C13_1_0_0_0_0 C 0.365140348736021 0.639891376410978 0.118604190979333
H12_1_0_0_0_0 H 0.534329982426381 0.519556413449573 0.077969349659794
H13_1_0_0_0_0 H 0.575723028656471 0.587511486411332 0.151535861849544
C21_1_0_0_0_0 C 0.581095700586644 0.209558672411052 0.190460663016085
H25_1_0_0_0_0 H 0.678329577252314 0.391275543909445 0.191233766025702
H26_1_0_0_0_0 H 0.647965807922338 0.331205712469140 0.114898065811082
C20_1_0_0_0_0 C 0.335869331716193 0.206339756828278 0.140538251670188
H27_1_0_0_0_0 H 0.406506296215406 0.331881290070494 0.067521365042455
H28_1_0_0_0_0 H 0.256966257876208 0.387887804611470 0.110735620445990
H6_1_0_0_0_0 H 0.282589399778883 0.018710196643548 0.476162749417751
H7_1_0_0_0_0 H 0.257944548878505 0.896464630863431 0.419986709743818
H8_1_0_0_0_0 H 0.188281480909683 0.047452975426022 0.404713387307052
H9_1_0_0_0_0 H 0.517767908864778 0.000555568063548 0.295346332611503
H10_1_0_0_0_0 H 0.332723031835567 0.029784802031265 0.292894257824638
H11_1_0_0_0_0 H 0.398906422145312 0.882810616516669 0.316000000277028
C14_1_0_0_0_0 C 0.373089030375209 0.708177656566032 0.053752525090747
C15_1_0_0_0_0 C 0.355561711780311 0.732211129577042 0.176619162156022
H14_1_0_0_0_0 H 0.265782477157615 0.589286919602910 0.117975624457609
C22_1_0_0_0_0 C 0.477008422866378 0.133651367204964 0.150156388964850
H31_1_0_0_0_0 H 0.541712071076154 0.218735505105012 0.239821214230373
H32_1_0_0_0_0 H 0.683948225341717 0.160306722638024 0.192759065762943
H29_1_0_0_0_0 H 0.269682001759336 0.155355163543531 0.106841457559430
H30_1_0_0_0_0 H 0.277100581234971 0.212981786751720 0.185980323287383
C16_1_0_0_0_0 C 0.494689391882106 0.799270835871936 0.046516462803401
H15_1_0_0_0_0 H 0.272430116556159 0.758255070992100 0.046212161449045
H16_1_0_0_0_0 H 0.381755502696595 0.637505428482756 0.015224744914571
C17_1_0_0_0_0 C 0.231843578072704 0.827582636076876 0.173467718922054
H17_1_0_0_0_0 H 0.455913132779216 0.780531184679759 0.180854691851317
H18_1_0_0_0_0 H 0.344827587363080 0.679436921000621 0.220553877708801
H33_1_0_0_0_0 H 0.457258753370136 0.044189832671171 0.172565984608261
H34_1_0_0_0_0 H 0.525484601556051 0.111654611672176 0.103273298569447
H19_1_0_0_0_0 H 0.597797060932437 0.752686469894186 0.052109020098953
H20_1_0_0_0_0 H 0.487421320146381 0.875434811052659 0.081967208383712
H21_1_0_0_0_0 H 0.493158739121582 0.841061703632231 -0.000730038407999
H22_1_0_0_0_0 H 0.130951827243902 0.780891941459796 0.168953242335276
H23_1_0_0_0_0 H 0.241977942533311 0.889266199454995 0.132811938151609
H24_1_0_0_0_0 H 0.225781094907698 0.886356295602890 0.216658016314947
C0_1_1_0_0_0 C 0.543870447563064 0.372261958510134 0.640416190925819
C1_1_1_0_0_0 C 0.563878742647374 0.493213836674542 0.663977405976642
C3_1_1_0_0_0 C 0.575338827813556 0.340578495872954 0.576809101756045
H0_1_1_0_0_0 H 0.499473189708048 0.305288621758538 0.672444722418116
C2_1_1_0_0_0 C 0.618915533233508 0.583190335212712 0.622911980791929
N0_1_1_0_0_0 N 0.520313393973881 0.522898285271137 0.728175899796628
C4_1_1_0_0_0 C 0.630073385403392 0.429560161620439 0.536247904572941
H1_1_1_0_0_0 H 0.555376288115996 0.248147150929417 0.558156748397285
C5_1_1_0_0_0 C 0.653326477624136 0.549574800784966 0.559342859994041
S0_1_1_0_0_0 S 0.650335374947688 0.736324154432647 0.652454390674323
C6_1_1_0_0_0 C 0.609909851567527 0.556247262592005 0.775917385499051
H4_1_1_0_0_0 H 0.419801796868387 0.497609302728603 0.739440181697164
H2_1_1_0_0_0 H 0.650915297217847 0.405530361980560 0.486520557416165
H3_1_1_0_0_0 H 0.695278465631527 0.618570262696004 0.527766052446744
C7_1_1_0_0_0 C 0.550357343676966 0.836531233219443 0.599201251169465
C9_1_1_0_0_0 C 0.540727502909051 0.583448215004174 0.842411990259236
O0_1_1_0_0_0 O 0.740049137262262 0.562343220906867 0.766269062727795
C8_1_1_0_0_0 C 0.581777436796566 0.975065069323247 0.609710190929044
O1_1_1_0_0_0 O 0.470841035107520 0.798962100344055 0.557903372601285
C12_1_1_0_0_0 C 0.509749289731891 0.456182381302471 0.874586610354919
C19_1_1_0_0_0 C 0.641343833846478 0.661211152756485 0.884492413626764
C18_1_1_0_0_0 C 0.398472723276823 0.659810965487219 0.836887358659943
C11_1_1_0_0_0 C 0.582798477807547 0.017330737778627 0.680699019934042
C10_1_1_0_0_0 C 0.722162216451964 0.004174084522461 0.574927153081649
H5_1_1_0_0_0 H 0.495107267979934 0.024372700974281 0.585625399270092
C13_1_1_0_0_0 C 0.634857497975233 0.360106867692620 0.881395645966608
H13_1_1_0_0_0 H 0.424274907547751 0.412488159402909 0.848464389448902
H12_1_1_0_0_0 H 0.465668915344814 0.480442362794899 0.922030932438102
C20_1_1_0_0_0 C 0.664130071588188 0.793659131076035 0.859463206362854
H28_1_1_0_0_0 H 0.743032805166619 0.612110383144031 0.889265246354929
H27_1_1_0_0_0 H 0.593492501948485 0.668116513036728 0.932479451676738
C21_1_1_0_0_0 C 0.418904466541582 0.790440814376746 0.809540127636718
H26_1_1_0_0_0 H 0.352033283933163 0.668793069252748 0.885102219505138
H25_1_1_0_0_0 H 0.321670457218852 0.608724123919537 0.808766261470792
H9_1_1_0_0_0 H 0.482226436500260 0.999443644904308 0.704654097391530
H11_1_1_0_0_0 H 0.601088129919781 0.117190070082978 0.684003365098028
H10_1_1_0_0_0 H 0.667271244052496 0.970215543119659 0.707108853251598
H6_1_1_0_0_0 H 0.717417426468559 0.981294781478882 0.523841039941960
H8_1_1_0_0_0 H 0.811720836880687 0.952551891499575 0.595291379742241
H7_1_1_0_0_0 H 0.742057315046295 0.103540198916571 0.580017811322361
C15_1_1_0_0_0 C 0.644435435564948 0.267788064440209 0.823380298720011
C14_1_1_0_0_0 C 0.626908125024274 0.291819748363192 0.946247057273589
H14_1_1_0_0_0 H 0.734215736944005 0.410710732743464 0.882024470215306
C22_1_1_0_0_0 C 0.522991142253473 0.866347663772576 0.849844905400874
H30_1_1_0_0_0 H 0.722899387025350 0.787017780173480 0.814021260836234
H29_1_1_0_0_0 H 0.730316929625592 0.844643293619324 0.893160369809424
H32_1_1_0_0_0 H 0.316052024865981 0.839692834589173 0.807241554558215
H31_1_1_0_0_0 H 0.458288824496869 0.781264440205709 0.760179683314542
C17_1_1_0_0_0 C 0.768154419979822 0.172417314863571 0.826530718115722
H18_1_1_0_0_0 H 0.655168085521861 0.320562877152219 0.779445721524695
H17_1_1_0_0_0 H 0.544084306866036 0.219467465075778 0.819145132513025
C16_1_1_0_0_0 C 0.505306624350483 0.200727517541886 0.953482655079576
H16_1_1_0_0_0 H 0.618242231242712 0.362491517397132 0.984775105550100
H15_1_1_0_0_0 H 0.727566581092778 0.241741466729981 0.953787269087501
H33_1_1_0_0_0 H 0.542740958792852 0.955809441189941 0.827435585748974
H34_1_1_0_0_0 H 0.474514281482380 0.888344002798411 0.896727893154178
H22_1_1_0_0_0 H 0.869045858973987 0.219108712191182 0.831044668090668
H24_1_1_0_0_0 H 0.774216155110579 0.113644183706758 0.783340191773600
H23_1_1_0_0_0 H 0.758021945476687 0.110733295172167 0.867186414752858
H19_1_1_0_0_0 H 0.512575050548040 0.124563039657041 0.918032183832337
H21_1_1_0_0_0 H 0.402199457804876 0.247312498774001 0.947889429958359
H20_1_1_0_0_0 H 0.506835645918104 0.158937286391178 1.000729325140004
#END
