# Supplementary material for: Combined crystal structure prediction and high-pressure crystallization in rational pharmaceutical polymorph screening
Source: Nat Commun. 2015 Jul 22;6:7793. doi: 10.1038/ncomms8793 (PMC4525153; doi:10.1038/ncomms8793)
Supplement: Supplementary Data 48 — Form A hypothesis configuration 3 (see Supplementary Table 3) [file ncomms8793-s49.cif]

##############################################
# Avant-garde Materials Simulation           #
##############################################

data_
_symmetry_cell_setting triclinic
_symmetry_space_group_name_H-M 'P 1'
_symmetry_Int_Tables_number 1
loop_
_symmetry_equiv_pos_site_id
_symmetry_equiv_pos_as_xyz
1 x,y,z
_cell_length_a 9.575605123370689
_cell_length_b 10.892770611750956
_cell_length_c 20.536648641499013
_cell_angle_alpha 91.222602286625005
_cell_angle_beta 89.745121892837403
_cell_angle_gamma 88.904224821298982
loop_
_atom_site_label
_atom_site_type_symbol
_atom_site_fract_x
_atom_site_fract_y
_atom_site_fract_z
C0_0_0_0_0_0 C 0.973245814809637 0.489022855052420 0.052962357856403
C1_0_0_0_0_0 C 0.932874302239702 0.604842255314775 0.078389560365438
C3_0_0_0_0_0 C 0.940928383175861 0.454474259267294 0.989192228589186
H0_0_0_0_0_0 H 0.033011830705472 0.428320103130058 0.083756278410505
C2_0_0_0_0_0 C 0.857789669760867 0.686974678667060 0.038871489220100
N0_0_0_0_0_0 N 0.972768834854576 0.635624175000517 0.143611713812949
C4_0_0_0_0_0 C 0.865568111075611 0.535433220387061 0.950197578335646
H1_0_0_0_0_0 H 0.975617879312898 0.366240327986286 0.969322118075658
C5_0_0_0_0_0 C 0.823367588625771 0.650199419342910 0.975012666262229
S0_0_0_0_0_0 S 0.803760427410622 0.835175778355887 0.069148154866046
C6_0_0_0_0_0 C 0.879307105569426 0.652521138593773 0.193899416507298
H4_0_0_0_0_0 H 0.074321254140046 0.613666829285037 0.154022570055014
H2_0_0_0_0_0 H 0.843432307747249 0.510041642586488 0.900139308394102
H3_0_0_0_0_0 H 0.766610016452538 0.713192970624529 0.944258292397447
C7_0_0_0_0_0 C 0.876220421998484 0.938168519987622 0.010019904339491
C9_0_0_0_0_0 C 0.942748264653932 0.665635303620099 0.262931716048930
O0_0_0_0_0_0 O 0.750800332883170 0.653841775540557 0.184434665988743
C8_0_0_0_0_0 C 0.831777563124202 0.071739259821440 0.025165143660431
O1_0_0_0_0_0 O 0.952394818227919 0.906396824723630 0.964629506852102
C12_0_0_0_0_0 C 0.995528624531479 0.535366431477793 0.284656995321154
C18_0_0_0_0_0 C 0.068842763622397 0.754591204328045 0.263763262869012
C19_0_0_0_0_0 C 0.830128703017766 0.716862628172921 0.311677574640056
C10_0_0_0_0_0 C 0.953501032588340 0.139151968465122 0.058906000895759
C11_0_0_0_0_0 C 0.785837564984470 0.136159873781055 0.962388196741978
H5_0_0_0_0_0 H 0.743074428129892 0.070339406675666 0.059123242268380
C13_0_0_0_0_0 C 0.885897042060259 0.431393990380861 0.285920186952284
H12_0_0_0_0_0 H 0.038613398701922 0.549269311957635 0.333553218237174
H13_0_0_0_0_0 H 0.084439063145237 0.506677606100480 0.253907662365965
C21_0_0_0_0_0 C 0.025053621791691 0.888960888730063 0.251166904529938
H25_0_0_0_0_0 H 0.150053595326366 0.723206433468087 0.229300042988888
H26_0_0_0_0_0 H 0.117318840638690 0.749423499094479 0.311925562819766
C20_0_0_0_0_0 C 0.787101250655370 0.852207090391305 0.301295808242521
H27_0_0_0_0_0 H 0.874905952203650 0.708556868356680 0.360512425879588
H28_0_0_0_0_0 H 0.737579794183120 0.659999619224072 0.310078011185970
H6_0_0_0_0_0 H 0.043571925341907 0.142955002390968 0.026194986408070
H7_0_0_0_0_0 H 0.986158432519059 0.093583754733012 0.103388501396202
H8_0_0_0_0_0 H 0.920442629607559 0.233095478337359 0.071730507970494
H9_0_0_0_0_0 H 0.872649887992330 0.141090409040448 0.927987103057051
H10_0_0_0_0_0 H 0.750943616880118 0.230237030823778 0.974148936558502
H11_0_0_0_0_0 H 0.699847562787301 0.088350724739033 0.938683041877442
C14_0_0_0_0_0 C 0.898811691391048 0.354395746662514 0.348726727529902
C15_0_0_0_0_0 C 0.893241146583123 0.350884589614456 0.222676442638699
H14_0_0_0_0_0 H 0.781077201352950 0.473893621126756 0.287568790096084
C22_0_0_0_0_0 C 0.914707953621431 0.936111280328936 0.301081889594326
H31_0_0_0_0_0 H -0.017381979943518 0.895982036354364 0.201778677042159
H32_0_0_0_0_0 H 0.117457503054331 0.946700766250623 0.252943295950746
H29_0_0_0_0_0 H 0.712868722989600 0.881931511263792 0.339558400415822
H30_0_0_0_0_0 H 0.732405269779085 0.859501300847809 0.254701246762250
C16_0_0_0_0_0 C 0.028918265996389 0.269828985411813 0.351764274854664
H15_0_0_0_0_0 H 0.804932156955971 0.299780350193835 0.354213383962206
H16_0_0_0_0_0 H 0.898449781313655 0.418226711205397 0.390812615346599
C17_0_0_0_0_0 C 0.779882298005476 0.253224141251112 0.218457439575980
H17_0_0_0_0_0 H 0.997376557434545 0.307616904060964 0.218106780650095
H18_0_0_0_0_0 H 0.882462674138480 0.410444713362762 0.180685678610176
H33_0_0_0_0_0 H 0.882412437414248 0.030447972031614 0.290435804781425
H34_0_0_0_0_0 H 0.961244040403734 0.938879371347383 0.349851462830425
H19_0_0_0_0_0 H 0.031693047605257 0.219717259520772 0.397313212366297
H20_0_0_0_0_0 H 0.125432175063062 0.321204622008704 0.348283580597789
H21_0_0_0_0_0 H 0.030741698976582 0.201366279623634 0.312020368331088
H22_0_0_0_0_0 H 0.782991794396292 0.191803781222736 0.259797644167139
H23_0_0_0_0_0 H 0.790917026439051 0.196474305233131 0.174141082077741
H24_0_0_0_0_0 H 0.676426300070596 0.297193530890479 0.217993071265119
C0_0_1_0_0_0 C 0.009036625060536 0.694567272989405 0.772166799099674
C1_0_1_0_0_0 C 0.052118960691946 0.579914040942400 0.746114217631345
C3_0_1_0_0_0 C 0.038042754918001 0.727447902683547 0.836569001547536
H0_0_1_0_0_0 H 0.950286087015009 0.755792930919699 0.741262956799659
C2_0_1_0_0_0 C 0.124292597342901 0.496510983960907 0.786057332412862
N0_0_1_0_0_0 N 0.016897947132291 0.551044096621541 0.680165137853912
C4_0_1_0_0_0 C 0.113602795865414 0.646407089901594 0.875425930001956
H1_0_1_0_0_0 H 1.001045417556425 0.814487679895702 0.857130429194510
C5_0_1_0_0_0 C 0.156807439022660 0.532261469676509 0.850257900243365
S0_0_1_0_0_0 S 0.173022394436326 0.346308865276246 0.756856024902721
C6_0_1_0_0_0 C 0.111671206386688 0.521194569851088 0.631972984097411
H4_0_1_0_0_0 H 0.916605529846267 0.573775512688034 0.667946044564991
H2_0_1_0_0_0 H 0.134197337583475 0.670799016543050 0.925751894078687
H3_0_1_0_0_0 H 0.211960674340187 0.468564527902360 0.881144254305810
C7_0_1_0_0_0 C 0.095170076633654 0.248278392480181 0.816554375905323
C9_0_1_0_0_0 C 0.050862263867758 0.503183750442096 0.562792142569830
O0_0_1_0_0_0 O 0.239327086361041 0.511586103291721 0.643316655769847
C8_0_1_0_0_0 C 0.131879222320553 0.112869173198909 0.802552419790190
O1_0_1_0_0_0 O 0.020638695523590 0.283964408847717 0.861825378167930
C12_0_1_0_0_0 C 1.010202300671474 0.631864606164576 0.535267649440641
C19_0_1_0_0_0 C 0.159356040505494 0.436285122980998 0.517285540107270
C18_0_1_0_0_0 C 0.917298789813622 0.423202035099282 0.564500376729197
C11_0_1_0_0_0 C 0.193681258328639 0.053044988827601 0.863789021128498
C10_0_1_0_0_0 C -0.000761291538427 0.046663316509603 0.779432870900193
H5_0_1_0_0_0 H 0.210214401753922 0.108011325656032 0.763368874620614
C13_0_1_0_0_0 C 0.125587539125285 0.728771657132422 0.526713279095112
H13_0_1_0_0_0 H 0.925128084023287 0.671946246914095 0.564832744031219
H12_0_1_0_0_0 H 0.964065759476087 0.612748593355051 0.487436759054407
C20_0_1_0_0_0 C 0.191923452347779 0.302315604663194 0.535940522798373
H28_0_1_0_0_0 H 0.256124812894701 0.487366234566831 0.515899948954045
H27_0_1_0_0_0 H 0.115669793982820 0.437285532286739 0.467941189591920
C21_0_1_0_0_0 C 0.949369154494507 0.291742580535597 0.587020337870763
H26_0_1_0_0_0 H 0.874612132010705 0.419711406822280 0.515041141173845
H25_0_1_0_0_0 H 0.835321284936657 0.466936844678482 0.594705293358092
H9_0_1_0_0_0 H 0.116382175276628 0.052299693822343 0.903042625864171
H11_0_1_0_0_0 H 0.286105652073863 0.100940758695076 0.881095261679832
H10_0_1_0_0_0 H 0.223754548853987 0.957671514857056 0.852157865444192
H6_0_1_0_0_0 H 0.024390898779192 0.950191334437149 0.769271399389169
H8_0_1_0_0_0 H -0.043080263751640 0.086369439480910 0.735150430371303
H7_0_1_0_0_0 H 0.918796285569262 0.052201423073843 0.817312928923311
C15_0_1_0_0_0 C 0.163182455164400 0.801275510394478 0.590014817314503
C14_0_1_0_0_0 C 0.081852968450009 0.814381536703955 0.470496233977534
H14_0_1_0_0_0 H 0.222215065847881 0.680837251389749 0.511048521949603
C22_0_1_0_0_0 C 0.058881303008110 0.226041594965532 0.542847395406136
H30_0_1_0_0_0 H 0.249034522929492 0.302229814994878 0.582053311571140
H29_0_1_0_0_0 H 0.261535475874331 0.259736646274330 0.498992872372078
H32_0_1_0_0_0 H 0.852763085124915 0.239681517979398 0.587595843208866
H31_0_1_0_0_0 H 0.987099569533595 0.294671746302871 0.637322450827836
C17_0_1_0_0_0 C 0.046178454306521 0.884256171606624 0.619364281742697
H18_0_1_0_0_0 H 0.254312754370703 0.857230446754551 0.579711579065476
H17_0_1_0_0_0 H 0.198611081001984 0.737202966396506 0.626886139760632
C16_0_1_0_0_0 C 0.182839250181517 0.918624446988098 0.456536658110957
H16_0_1_0_0_0 H 0.976739800448712 0.852741017295345 0.480433506065196
H15_0_1_0_0_0 H 0.071991712774352 0.757041055678810 0.426243336318155
H33_0_1_0_0_0 H 0.085617664507716 0.135722627183660 0.562165905371086
H34_0_1_0_0_0 H 0.013269331693345 0.209529719232725 0.494670578622065
H22_0_1_0_0_0 H 1.003445951491207 0.948200945892668 0.583880030546577
H24_0_1_0_0_0 H 0.086437611719946 0.938920480270979 0.660101621491461
H23_0_1_0_0_0 H 0.959010542867192 0.831213178975461 0.637509838159835
H19_0_1_0_0_0 H 0.186415035650930 0.986217285425402 0.496593623899518
H21_0_1_0_0_0 H 0.150329421059623 0.967779792767085 0.413121324601664
H20_0_1_0_0_0 H 0.289431566535922 0.883679126624247 0.448290789965568
C0_1_0_0_0_0 C 0.460250400181210 0.699586744671093 0.272869134775071
C1_1_0_0_0_0 C 0.433726388549495 0.584276469240674 0.244702295989546
C3_1_0_0_0_0 C 0.429310831309480 0.724304495997666 0.338288926683360
H0_1_0_0_0_0 H 0.509060024415547 0.767754791119015 0.243093668765659
C2_1_0_0_0_0 C 0.375492068758045 0.492382468598154 0.283289897224218
N0_1_0_0_0_0 N 0.472865800738113 0.561502792996693 0.178288355565950
C4_1_0_0_0_0 C 0.366534504848199 0.634974415502066 0.375703048670751
H1_1_0_0_0_0 H 0.456795633759394 0.811093581235421 0.360713159932950
C5_1_0_0_0_0 C 0.339781827597781 0.519831156171875 0.348378044035169
S0_1_0_0_0_0 S 0.351993724399905 0.341350272739592 0.250531042651024
C6_1_0_0_0_0 C 0.379688519019907 0.536310882027546 0.129778604447414
H4_1_0_0_0_0 H 0.573428367290176 0.582981538186846 0.167165632726257
H2_1_0_0_0_0 H 0.343275695217353 0.653546415531881 0.426636707541761
H3_1_0_0_0_0 H 0.295773585330620 0.449306957581532 0.378166618459905
C7_1_0_0_0_0 C 0.469410562003950 0.251086322586794 0.301299928403144
C9_1_0_0_0_0 C 0.441587934334970 0.517085854704530 0.060376481329960
O0_1_0_0_0_0 O 0.251795575438263 0.531238394539787 0.141016146765119
C8_1_0_0_0_0 C 0.466902668924980 0.112221378502727 0.286852022583307
O1_1_0_0_0_0 O 0.539021691469337 0.295636884715053 0.345165464818705
C12_1_0_0_0_0 C 0.474373275820174 0.645809989455731 0.031900987581905
C18_1_0_0_0_0 C 0.578756458365755 0.437733141128608 0.061340498259135
C19_1_0_0_0_0 C 0.336051209135967 0.448096848411546 0.016165833254966
C10_1_0_0_0_0 C 0.351291768938672 0.059102809714681 0.330283651166748
C11_1_0_0_0_0 C 0.449656306224473 0.074081339349179 0.214709754875490
H5_1_0_0_0_0 H 0.568304079964429 0.077818748481467 0.303944396242052
C13_1_0_0_0_0 C 0.352267866501095 0.741851054323402 0.028816243792814
H12_1_0_0_0_0 H 0.515330917250117 0.627201962995311 0.982649351052044
H13_1_0_0_0_0 H 0.560976855126117 0.685150138088030 0.059329102958328
C21_1_0_0_0_0 C 0.553505021866374 0.307293563424213 0.085697874500401
H25_1_0_0_0_0 H 0.659638256009544 0.482420959621124 0.090330404605665
H26_1_0_0_0_0 H 0.620156371525807 0.432745650976822 0.011486844292715
C20_1_0_0_0_0 C 0.308255946134687 0.315569233993187 0.037414505706369
H27_1_0_0_0_0 H 0.380736128299076 0.445584883026135 0.966839276107261
H28_1_0_0_0_0 H 0.237424786154178 0.499501455840987 0.013841112231733
H6_1_0_0_0_0 H 0.373828928674202 0.074705370201675 0.381848627181379
H7_1_0_0_0_0 H 0.344420699926014 0.960201316896677 0.321446805215356
H8_1_0_0_0_0 H 0.249499205862216 0.100670912238380 0.319441692980004
H9_1_0_0_0_0 H 0.532172184595063 0.110737081889533 0.184306566358017
H10_1_0_0_0_0 H 0.348983762914921 0.104518841892757 0.195214314760148
H11_1_0_0_0_0 H 0.454213224671242 0.973892777947341 0.210004213334717
C14_1_0_0_0_0 C 0.361053212505154 0.818122704455310 0.965797608607190
C15_1_0_0_0_0 C 0.343372613567287 0.824160960886791 0.091393471520399
H14_1_0_0_0_0 H 0.253610813666370 0.692294981290470 0.025964654714153
C22_1_0_0_0_0 C 0.444121900915809 0.238792848753066 0.044766906047197
H31_1_0_0_0_0 H 0.518593492064373 0.313225188065757 0.136428467962936
H32_1_0_0_0_0 H 0.652338565819238 0.255405240485783 0.085501285348886
H29_1_0_0_0_0 H 0.239583476231495 0.271270319205959 0.001737868208944
H30_1_0_0_0_0 H 0.251721827402677 0.318839605483825 0.083921237082455
C16_1_0_0_0_0 C 0.485549109450575 0.904984108427248 0.961919219791860
H15_1_0_0_0_0 H 0.263565403781628 0.870958769091175 0.960361408353089
H16_1_0_0_0_0 H 0.365580054804074 0.753918728479598 0.923908522742608
C17_1_0_0_0_0 C 0.217268277772833 0.913618668142926 0.092949489786344
H17_1_0_0_0_0 H 0.440711594769240 0.874925931763581 0.096807043654193
H18_1_0_0_0_0 H 0.337416235955266 0.765710069607726 0.133924015315177
H33_1_0_0_0_0 H 0.420842010807041 0.150650168427746 0.066860184643085
H34_1_0_0_0_0 H 0.488293958400781 0.217047709009132 -0.003468268398924
H19_1_0_0_0_0 H 0.482967167959354 0.974667037250236 1.001027100145556
H20_1_0_0_0_0 H 0.485124494495113 0.953253843211909 0.915771356799909
H21_1_0_0_0_0 H 0.585303789895480 0.855165737715322 0.965368670458457
H22_1_0_0_0_0 H 0.119801392618460 0.864311341769601 0.085842448308365
H23_1_0_0_0_0 H 0.223797278807133 0.982102958910901 0.054952308278699
H24_1_0_0_0_0 H 0.209419626827815 0.962939966483663 0.139764723085822
C0_1_1_0_0_0 C 0.523526969891906 0.472619493438652 0.547780680390334
C1_1_1_0_0_0 C 0.557599251313058 0.588787718195325 0.573032212021530
C3_1_1_0_0_0 C 0.558638763069405 0.438127662036547 0.483993667910034
H0_1_1_0_0_0 H 0.466931790995315 0.411585457302623 0.578891111862601
C2_1_1_0_0_0 C 0.629446516497054 0.671082152272699 0.533308889478788
N0_1_1_0_0_0 N 0.513995691301200 0.620124677832257 0.637906259303921
C4_1_1_0_0_0 C 0.631071613607688 0.519058583138900 0.444870940759393
H1_1_1_0_0_0 H 0.529147605334752 0.349480610971139 0.464247193304653
C5_1_1_0_0_0 C 0.667282608674456 0.633976117078082 0.469643352520202
S0_1_1_0_0_0 S 0.679606240809496 0.817854097559685 0.564278360007812
C6_1_1_0_0_0 C 0.603055652066279 0.646987606483282 0.687956061212979
H4_1_1_0_0_0 H 0.413900829822145 0.596543169401169 0.648657567559061
H2_1_1_0_0_0 H 0.655836933535564 0.492983216498676 0.394977392955058
H3_1_1_0_0_0 H 0.722395471397575 0.696986806255189 0.439255485351375
C7_1_1_0_0_0 C 0.625971700108526 0.925561250359345 0.502975411272375
C9_1_1_0_0_0 C 0.534417751490527 0.670495399399689 0.755601976571212
O0_1_1_0_0_0 O 0.732084323097975 0.649845594347502 0.679523746377132
C8_1_1_0_0_0 C 0.671325741889957 0.055816628087612 0.522227993944784
O1_1_1_0_0_0 O 0.560859709576957 0.900539490585982 0.453570374366908
C12_1_1_0_0_0 C 0.502222861998064 0.543028856287888 0.785932033488154
C19_1_1_0_0_0 C 0.634607130686565 0.745180010538397 0.799918304244819
C18_1_1_0_0_0 C 0.394875440845807 0.746096561420536 0.750670681986598
C11_1_1_0_0_0 C 0.720612233362404 0.124571013277309 0.461715212741985
C10_1_1_0_0_0 C 0.548584212862016 0.123507034643403 0.558092246221885
H5_1_1_0_0_0 H 0.758464766232382 0.047223023219809 0.556471239355382
C13_1_1_0_0_0 C 0.623290796248748 0.445748911724109 0.789187000915438
H13_1_1_0_0_0 H 0.414567190920964 0.503360995723902 0.759424897368022
H12_1_1_0_0_0 H 0.462705918497573 0.563860188494665 0.835214581453597
C20_1_1_0_0_0 C 0.658541140015931 0.876681349491668 0.775882840571362
H28_1_1_0_0_0 H 0.734705685908727 0.696597797190207 0.804527814514466
H27_1_1_0_0_0 H 0.587102000921350 0.750329459391939 0.848665547286353
C21_1_1_0_0_0 C 0.416116712040018 0.875547589563640 0.723847494595638
H26_1_1_0_0_0 H 0.349933232000211 0.753917832362659 0.799853206506881
H25_1_1_0_0_0 H 0.317896917435899 0.696263138518844 0.721857343920284
H9_1_1_0_0_0 H 0.753128196072855 0.217033194662268 0.475781244733124
H11_1_1_0_0_0 H 0.636854488425449 0.133632455566421 0.426146498287094
H10_1_1_0_0_0 H 0.809148320448036 0.076694790325091 0.437899446118045
H6_1_1_0_0_0 H 0.514714579836220 0.073204524585653 0.600761066301186
H8_1_1_0_0_0 H 0.459287036610181 0.134651230786742 0.525586786806139
H7_1_1_0_0_0 H 0.581345404775481 0.214530052102976 0.574492168900788
C15_1_1_0_0_0 C 0.625998677186125 0.359824272165007 0.727757737257683
C14_1_1_0_0_0 C 0.615906114898330 0.372449410425977 0.853267099490477
H14_1_1_0_0_0 H 0.723093463208545 0.493853373240182 0.790211026277039
C22_1_1_0_0_0 C 0.520286567182091 0.948993820168768 0.765623268767163
H30_1_1_0_0_0 H 0.717642147524166 0.871489111544056 0.730048134980375
H29_1_1_0_0_0 H 0.723614650047007 0.925902003492248 0.811170735307856
H32_1_1_0_0_0 H 0.315080936685320 0.924436997720300 0.722106419926574
H31_1_1_0_0_0 H 0.454060993016785 0.867871225655786 0.673419983019907
C17_1_1_0_0_0 C 0.739849616410105 0.258616532432963 0.728911361438799
H18_1_1_0_0_0 H 0.641640849236614 0.414830895730748 0.684481906470023
H17_1_1_0_0_0 H 0.523065942797920 0.318411148837485 0.721854980034231
C16_1_1_0_0_0 C 0.492823355585525 0.284360051653714 0.858030074388206
H16_1_1_0_0_0 H 0.610167799412578 0.438385558755488 0.894356688335129
H15_1_1_0_0_0 H 0.714161839498854 0.320983344804807 0.859486457014605
H33_1_1_0_0_0 H 0.541579151755531 0.037190707293254 0.743139588098800
H34_1_1_0_0_0 H 0.472189069285837 0.970672875003000 0.813143949159110
H22_1_1_0_0_0 H 0.843459242700727 0.298183941530590 0.734494508333595
H24_1_1_0_0_0 H 0.740161759619124 0.203663814167754 0.683685653887902
H23_1_1_0_0_0 H 0.724988617233268 0.195593904665892 0.768932954938898
H19_1_1_0_0_0 H 0.493737860612386 0.215477162593919 0.818531142184798
H21_1_1_0_0_0 H 0.392403243643485 0.333338876362311 0.856095773633917
H20_1_1_0_0_0 H 0.496517082365884 0.235116034854577 0.903770898961201
#END
