# Supplementary material for: Combined crystal structure prediction and high-pressure crystallization in rational pharmaceutical polymorph screening
Source: Nat Commun. 2015 Jul 22;6:7793. doi: 10.1038/ncomms8793 (PMC4525153; doi:10.1038/ncomms8793)
Supplement: Supplementary Data 50 — Form A hypothesis configuration 5 (see Supplementary Table 3) [file ncomms8793-s51.cif]

##############################################
# Avant-garde Materials Simulation           #
##############################################

data_
_symmetry_cell_setting triclinic
_symmetry_space_group_name_H-M 'P 1'
_symmetry_Int_Tables_number 1
loop_
_symmetry_equiv_pos_site_id
_symmetry_equiv_pos_as_xyz
1 x,y,z
_cell_length_a 9.581751336930507
_cell_length_b 10.944660099880169
_cell_length_c 20.489153565948918
_cell_angle_alpha 92.400548074495873
_cell_angle_beta 89.882742811365063
_cell_angle_gamma 91.602347074722971
loop_
_atom_site_label
_atom_site_type_symbol
_atom_site_fract_x
_atom_site_fract_y
_atom_site_fract_z
C0_0_0_0_0_0 C 0.972686497746770 0.415730523362580 0.135163295932131
C1_0_0_0_0_0 C 0.936068113289010 0.530075467505710 0.162432889822260
C3_0_0_0_0_0 C 0.938002319442178 0.381279711278601 0.070922493159454
H0_0_0_0_0_0 H 0.030828805924194 0.355982461368370 0.165139515614765
C2_0_0_0_0_0 C 0.864842967530825 0.612011411314848 0.123842052272658
N0_0_0_0_0_0 N 0.975015961763674 0.559306925482546 0.228615008283521
C4_0_0_0_0_0 C 0.863296403570403 0.460854878923316 0.033504194494334
H1_0_0_0_0_0 H 0.970864669095493 0.294749536236064 0.049425578400661
C5_0_0_0_0_0 C 0.826542995785883 0.574699560541538 0.059749265952255
S0_0_0_0_0_0 S 0.822486045413622 0.760754358774296 0.155602183633620
C6_0_0_0_0_0 C 0.881924578785311 0.584714842825100 0.277809525831110
H4_0_0_0_0_0 H 0.074575673378337 0.537021503881708 0.240064747334643
H2_0_0_0_0_0 H 0.838134731937817 0.435921721404454 0.983176971580573
H3_0_0_0_0_0 H 0.771492643450633 0.636606260958268 0.029854599271927
C7_0_0_0_0_0 C 0.883486654404019 0.860909565033114 0.092657526912084
C9_0_0_0_0_0 C 0.944164129181477 0.602869305433141 0.347363832717349
O0_0_0_0_0_0 O 0.754427509265393 0.592035636652676 0.266774569661118
C8_0_0_0_0_0 C 0.856817086090501 0.995216929684046 0.111347823037607
O1_0_0_0_0_0 O 0.940923220472040 0.827535127544835 0.041947788749132
C12_0_0_0_0_0 C -0.009786986427024 0.476758611424978 0.372444530188751
C18_0_0_0_0_0 C 0.075886606462152 0.690746182518500 0.346826258705820
C19_0_0_0_0_0 C 0.834456449548517 0.661134755724064 0.394200682756395
C10_0_0_0_0_0 C 0.997319503994920 0.058193724754772 0.131960868941500
C11_0_0_0_0_0 C 0.791363038685826 0.058859511159481 0.053523030291549
H5_0_0_0_0_0 H 0.784766193116118 0.998468176189011 0.153073224014105
C13_0_0_0_0_0 C 0.878002997266713 0.375837868122742 0.386355773023342
H12_0_0_0_0_0 H 0.046147792473604 0.499090538266800 0.418187101544733
H13_0_0_0_0_0 H 0.069079562358927 0.439509894652976 0.339089455346623
C21_0_0_0_0_0 C 0.040067991973233 0.821166656701863 0.328250770305675
H25_0_0_0_0_0 H 0.157016057117419 0.653418242446302 0.314688511985838
H26_0_0_0_0_0 H 0.120843374261811 0.694032205659443 0.396111293159102
C20_0_0_0_0_0 C 0.799796541607660 0.793789969116952 0.379067055561522
H27_0_0_0_0_0 H 0.877304821849464 0.659619696647103 0.443756969185005
H28_0_0_0_0_0 H 0.738634994217272 0.604938014418982 0.393584938947065
H6_0_0_0_0_0 H 0.982154657623423 0.155155268257953 0.142984169959343
H7_0_0_0_0_0 H 0.072546031710914 0.049872158053552 0.092027960835468
H8_0_0_0_0_0 H 1.040696080512594 1.018494423462914 0.175254071636180
H9_0_0_0_0_0 H 0.864824246021521 0.062392888089547 0.012821146350955
H10_0_0_0_0_0 H 0.766737997984323 0.152850403597428 0.068629034535927
H11_0_0_0_0_0 H 0.695347926557622 1.011753507355254 0.036708215199551
C14_0_0_0_0_0 C 0.939645599761025 0.289361993288570 0.436592447264057
C15_0_0_0_0_0 C 0.818211417338101 0.305905358872403 0.324588946358219
H14_0_0_0_0_0 H 0.789091735748983 0.419974014881651 0.410168958605785
C22_0_0_0_0_0 C 0.931386846479524 0.877304974540420 0.375223991287886
H31_0_0_0_0_0 H -0.000332644509392 0.819143744027830 0.278178738170975
H32_0_0_0_0_0 H 0.135179935146900 0.878826499774934 0.328372139033044
H29_0_0_0_0_0 H 0.727896833051706 0.830082728954613 0.416364779656365
H30_0_0_0_0_0 H 0.744596299120671 0.793408611126044 0.332333235660390
C16_0_0_0_0_0 C 0.843434867594233 0.182570063837070 0.456630206979803
H15_0_0_0_0_0 H 0.967338258607730 0.345459626226165 0.480567207466766
H16_0_0_0_0_0 H 0.038371677997664 0.253796334156083 0.417513108668319
C17_0_0_0_0_0 C 0.922157014694281 0.226138811875476 0.285937423822697
H17_0_0_0_0_0 H 0.774042891215354 0.371305025808123 0.292050933474949
H18_0_0_0_0_0 H 0.729363367072368 0.248488991387529 0.339686724891810
H33_0_0_0_0_0 H 0.903369699881450 0.967688860044602 0.359340854572594
H34_0_0_0_0_0 H 0.977523138768756 0.891525468258919 0.424047610620170
H19_0_0_0_0_0 H 0.814524561581111 0.121345181211436 0.415110294156760
H20_0_0_0_0_0 H 0.746554355789029 0.214569067979899 0.478536352307895
H21_0_0_0_0_0 H 0.895673294110145 0.127642796415740 0.492183848049779
H22_0_0_0_0_0 H 0.870253185030899 0.179834239532833 0.243962374405011
H23_0_0_0_0_0 H -0.034604893334522 0.155470905973500 0.315614873452562
H24_0_0_0_0_0 H 0.010359498512113 0.280132313035125 0.267492194845039
C0_0_1_0_0_0 C 0.027449010189551 0.584102211055121 0.864831245592449
C1_0_1_0_0_0 C 0.064053450828586 0.469765552662960 0.837545740593390
C3_0_1_0_0_0 C 0.062182256612215 0.618537800933087 0.929068127021779
H0_0_1_0_0_0 H 0.969281601363435 0.643857613989978 0.834869687403713
C2_0_1_0_0_0 C 0.135315191162368 0.387821975200680 0.876117031630530
N0_0_1_0_0_0 N 0.025054206319883 0.440555271748460 0.771368035721718
C4_0_1_0_0_0 C 0.136919137569424 0.538953435485989 0.966467512967238
H1_0_1_0_0_0 H 0.029333000748927 0.705063035590341 0.950576403691874
C5_0_1_0_0_0 C 0.173657665735031 0.425116614257456 0.940206966643165
S0_0_1_0_0_0 S 0.177658796615931 0.239084284847314 0.844344309990668
C6_0_1_0_0_0 C 0.118117991489828 0.415220337327897 0.722151252156182
H4_0_1_0_0_0 H 0.925490975838153 0.462858576228063 0.759935660049345
H2_0_1_0_0_0 H 0.162119059471907 0.563873243371629 0.016792157198836
H3_0_1_0_0_0 H 0.228733219942340 0.363203127206702 0.970087679985023
C7_0_1_0_0_0 C 0.116652258081612 0.138937711082964 0.907293464671716
C9_0_1_0_0_0 C 0.055817437826186 0.397141619065502 0.652602784437967
O0_0_1_0_0_0 O 0.245625025228250 0.407906194225962 0.733164856056349
C8_0_1_0_0_0 C 0.143312433590513 0.004623972327763 0.888617473003398
O1_0_1_0_0_0 O 0.059216801068483 0.172330551181715 0.958000136556572
C12_0_1_0_0_0 C 1.009621819311953 0.523262338998586 0.627588961633690
C19_0_1_0_0_0 C 0.165528345465202 0.339024379602786 0.605713473103233
C18_0_1_0_0_0 C 0.924166166881588 0.309176341678868 0.653134285935485
C11_0_1_0_0_0 C 0.208793578414025 0.941012143582176 0.946446437237915
C10_0_1_0_0_0 C 0.002799170780483 0.941639899372530 0.868029461299627
H5_0_1_0_0_0 H 0.215342940709300 0.001352817565893 0.846884805282072
C13_0_1_0_0_0 C 0.121751522247800 0.624214391844229 0.613616863337313
H13_0_1_0_0_0 H 0.930836968760244 0.560466027524287 0.661004145124936
H12_0_1_0_0_0 H 0.953554781449086 0.500950272615111 0.581880166057153
C20_0_1_0_0_0 C 0.200314480910321 0.206364990404708 0.620773166938888
H28_0_1_0_0_0 H 0.261311057330388 0.395275572914620 0.606341204717847
H27_0_1_0_0_0 H 0.122631523087872 0.340602658818313 0.556168362231999
C21_0_1_0_0_0 C 0.960121053230215 0.178742401828778 0.671631887177596
H26_0_1_0_0_0 H 0.879142936032424 0.305946773045906 0.603863141920960
H25_0_1_0_0_0 H 0.843047419200764 0.346400497179346 0.685313579512796
H9_0_1_0_0_0 H 0.135354375400068 0.937512569546459 0.987158254194039
H11_0_1_0_0_0 H 0.304824165431502 -0.011881460452308 0.963241055370476
H10_0_1_0_0_0 H 0.233397486964776 0.847009736387596 0.931354778170610
H6_0_1_0_0_0 H 0.017953456060000 0.844670904711854 0.857025292492022
H8_0_1_0_0_0 H -0.040593538390338 -0.018689770388577 0.824731531368793
H7_0_1_0_0_0 H 0.927591156590918 0.949993303629878 0.907968317747855
C15_0_1_0_0_0 C 0.181832568111012 0.694031413028616 0.675357615610027
C14_0_1_0_0_0 C 0.059865424187158 0.710794795041702 0.563501661425975
H14_0_1_0_0_0 H 0.210543870168678 0.580117010885491 0.589679575353145
C22_0_1_0_0_0 C 0.068798753749213 0.122758180233680 0.624604145310816
H30_0_1_0_0_0 H 0.255549526101507 0.206711091375058 0.667496015424927
H29_0_1_0_0_0 H 0.272219387205583 0.170179101503797 0.583447823859321
H32_0_1_0_0_0 H 0.865060456761507 0.121015210879087 0.671504026705871
H31_0_1_0_0_0 H 1.000580325831268 0.180702136897707 0.721692949259348
C17_0_1_0_0_0 C 0.078088334038246 0.773818576980391 0.714123743054036
H18_0_1_0_0_0 H 0.270663523995423 0.751413906672309 0.660209543471401
H17_0_1_0_0_0 H 0.226071891377729 0.628557631597055 0.707831424049797
C16_0_1_0_0_0 C 0.156071312744492 0.817505358670822 0.543352544345301
H16_0_1_0_0_0 H 0.961316801108926 0.746447353681943 0.582740416996915
H15_0_1_0_0_0 H 0.031805391189644 0.654766151786027 0.519552694868431
H33_0_1_0_0_0 H 0.096909096706665 0.032362634113162 0.640433742825594
H34_0_1_0_0_0 H 0.022621905375635 0.108591895441831 0.575785794774131
H22_0_1_0_0_0 H 0.130135925003037 0.819910978639120 0.756120769857878
H24_0_1_0_0_0 H 0.989818890381897 0.719879241878310 0.732547591335922
H23_0_1_0_0_0 H 1.034939317611953 0.844661533190527 0.684535624445301
H19_0_1_0_0_0 H 0.185502869399194 0.878567787113295 0.584859453345420
H21_0_1_0_0_0 H 0.103589272476196 0.872625251017251 0.507965643820283
H20_0_1_0_0_0 H 0.252677781279597 0.785412979398431 0.521210417947276
C0_1_0_0_0_0 C 0.469897864850733 0.629331259508384 0.366186679579835
C1_1_0_0_0_0 C 0.429855295787612 0.516493467405867 0.336136070414521
C3_1_0_0_0_0 C 0.443564933911475 0.653704252323269 0.432298833372338
H0_1_0_0_0_0 H 0.525447690788915 0.695500729785939 0.337259498010037
C2_1_0_0_0_0 C 0.359072593441929 0.428008464537940 0.373050858944581
N0_1_0_0_0_0 N 0.470713148731017 0.492690140012078 0.270029432494189
C4_1_0_0_0_0 C 0.372477441948510 0.566622308810883 0.468657552187561
H1_1_0_0_0_0 H 0.479879646258840 0.738849888439841 0.456094219273389
C5_1_0_0_0_0 C 0.329148100258968 0.455178222426608 0.439038292403026
S0_1_0_0_0_0 S 0.310375073079985 0.281260128113128 0.337923749058513
C6_1_0_0_0_0 C 0.381230558658156 0.464004058802127 0.219477330302530
H4_1_0_0_0_0 H 0.572272581527472 0.515994282349357 0.260068878084462
H2_1_0_0_0_0 H 0.355212814863146 0.584862859692264 0.520276988424812
H3_1_0_0_0_0 H 0.275487259844125 0.386940769545652 0.467402258109081
C7_1_0_0_0_0 C 0.419386586417217 0.179824385628990 0.381189136404568
C9_1_0_0_0_0 C 0.450004131809801 0.441363002774588 0.151794133000958
O0_1_0_0_0_0 O 0.252072709108863 0.459103519923007 0.227445163941677
C8_1_0_0_0_0 C 0.394859088245722 0.046519641255161 0.356891085366642
O1_1_0_0_0_0 O 0.502897930172023 0.211868195055133 0.423941570426776
C12_1_0_0_0_0 C 0.485162771028104 0.568661898463618 0.122516564198738
C18_1_0_0_0_0 C 0.587785818784228 0.369465754320812 0.156592683563576
C19_1_0_0_0_0 C 0.348915363955865 0.363866940801220 0.106442579308968
C10_1_0_0_0_0 C 0.528187083106739 0.999895467308352 0.322440858450639
C11_1_0_0_0_0 C 0.351291335400789 0.968698928232705 0.415017950893740
H5_1_0_0_0_0 H 0.309522120334438 0.043812951901748 0.321163915032329
C13_1_0_0_0_0 C 0.366146993090252 0.662282936679604 0.119611166621936
H12_1_0_0_0_0 H 0.524551224916433 0.548397339041756 0.073083459639770
H13_1_0_0_0_0 H 0.573340032663801 0.610768297525491 0.149691333489272
C21_1_0_0_0_0 C 0.563647465299950 0.240740328256516 0.182816068567881
H25_1_0_0_0_0 H 0.665971054919327 0.421319120864923 0.185866086814395
H26_1_0_0_0_0 H 0.632322686590375 0.361675398296082 0.107313421704522
C20_1_0_0_0_0 C 0.321507335193805 0.232824993755850 0.129581946301273
H27_1_0_0_0_0 H 0.397313776836188 0.359069973574816 0.057815173131899
H28_1_0_0_0_0 H 0.249894664297984 0.409572140369448 0.101548005502132
H6_1_0_0_0_0 H 0.557145955470273 0.055824091847290 0.281291552537279
H7_1_0_0_0_0 H 0.510544055307695 0.905677419497121 0.303763810343559
H8_1_0_0_0_0 H 0.615574784158442 1.002076787979785 0.356682248895804
H9_1_0_0_0_0 H 0.330523297089610 0.873795424495926 0.398346578503645
H10_1_0_0_0_0 H 0.256532908830703 0.002671573768357 0.438536785928212
H11_1_0_0_0_0 H 0.434158798125194 0.970060976465837 0.451659521670532
C14_1_0_0_0_0 C 0.375070923215016 0.733742070189589 0.055634156420264
C15_1_0_0_0_0 C 0.365020917933943 0.749175957265690 0.181554174014186
H14_1_0_0_0_0 H 0.265447078105298 0.611733081841034 0.118437857705883
C22_1_0_0_0_0 C 0.457521491283363 0.164150005694792 0.140713162923453
H31_1_0_0_0_0 H 0.526641624251021 0.248988279320392 0.233391631767436
H32_1_0_0_0_0 H 0.663391812907084 0.194210847385377 0.184187615372732
H29_1_0_0_0_0 H 0.256831186539696 0.181846631047946 0.093196907769816
H30_1_0_0_0_0 H 0.260850222084931 0.237410997480559 0.174968806837640
C16_1_0_0_0_0 C 0.500554523061833 0.823694956582322 0.051219090421845
H15_1_0_0_0_0 H 0.278305132483221 0.782879502706660 0.049521354311018
H16_1_0_0_0_0 H 0.378809936399637 0.667266168051916 0.014167565383792
C17_1_0_0_0_0 C 0.249027700209241 0.843347917847139 0.181882251764015
H17_1_0_0_0_0 H 0.467313528931349 0.796330266151726 0.186632434308714
H18_1_0_0_0_0 H 0.352977678462855 0.694666921075740 0.224860447212499
H33_1_0_0_0_0 H 0.433374969342437 0.076852035100765 0.163227133911352
H34_1_0_0_0_0 H 0.505664244757399 0.141512020385098 0.093355630703773
H19_1_0_0_0_0 H 0.499217641582622 0.895440968431881 0.089976052536125
H20_1_0_0_0_0 H 0.500628063729720 0.868728974299918 0.004624861767775
H21_1_0_0_0_0 H 0.599498472273020 0.777276795363335 0.054993174089465
H22_1_0_0_0_0 H 0.145877620846977 0.798160331913816 0.177227709631813
H23_1_0_0_0_0 H 0.260580092254928 0.905842905296422 0.141871005507767
H24_1_0_0_0_0 H 0.249918242349644 0.899138351749129 0.227467710658691
C0_1_1_0_0_0 C 0.530182501070431 0.370904809172512 0.633735782454072
C1_1_1_0_0_0 C 0.570172373235129 0.483704635297011 0.663841007844737
C3_1_1_0_0_0 C 0.556504805626198 0.346668523305313 0.567612269266032
H0_1_1_0_0_0 H 0.474686276065149 0.304650365874078 0.662629949131914
C2_1_1_0_0_0 C 0.640869087335047 0.572300463843093 0.626966311510366
N0_1_1_0_0_0 N 0.529345114491586 0.507358121942368 0.729963687379421
C4_1_1_0_0_0 C 0.627539322378296 0.433845766665767 0.531296283296704
H1_1_1_0_0_0 H 0.520221740495992 0.261552983353933 0.543777215051026
C5_1_1_0_0_0 C 0.670794883826468 0.545265032806576 0.560966225846251
S0_1_1_0_0_0 S 0.689414877867930 0.719038839350623 0.662148341747413
C6_1_1_0_0_0 C 0.618857014440690 0.535957918767215 0.780514517037679
H4_1_1_0_0_0 H 0.427790720823227 0.484032209175490 0.739922031642141
H2_1_1_0_0_0 H 0.644813731873243 0.415701882496548 0.479670138754142
H3_1_1_0_0_0 H 0.724399072053385 0.613584217920345 0.532634655012632
C7_1_1_0_0_0 C 0.580177676463329 0.820430094556249 0.618964431301191
C9_1_1_0_0_0 C 0.550119268705811 0.558531485789221 0.848210798793405
O0_1_1_0_0_0 O 0.748011141315116 0.540853948464912 0.772532298057975
C8_1_1_0_0_0 C 0.604514917504261 0.953715683556539 0.643336093100970
O1_1_1_0_0_0 O 0.496674182750244 0.788367660053209 0.576211689934925
C12_1_1_0_0_0 C 0.514987511291233 0.431210151560986 0.877466237630568
C19_1_1_0_0_0 C 0.651225217632512 0.636002578373228 0.893564248616443
C18_1_1_0_0_0 C 0.412330681677352 0.630427424105427 0.843445493510272
C11_1_1_0_0_0 C 0.647997986920434 0.031695009851998 0.585257497242087
C10_1_1_0_0_0 C 0.471112082776773 0.000136023469413 0.677801144546727
H5_1_1_0_0_0 H 0.689842084869961 0.956442053221779 0.679068227861291
C13_1_1_0_0_0 C 0.634022773223795 0.337606050041881 0.880352807421226
H13_1_1_0_0_0 H 0.426814489834394 0.389107491202113 0.850286710060850
H12_1_1_0_0_0 H 0.475601280078729 0.451440504443428 0.926903094809079
C20_1_1_0_0_0 C 0.678628180642710 0.767055013803162 0.870440325927124
H28_1_1_0_0_0 H 0.750246609368453 0.590292407418575 0.898444133521455
H27_1_1_0_0_0 H 0.602844141208363 0.640776106455424 0.942195526854874
C21_1_1_0_0_0 C 0.436444247227268 0.759168253426286 0.817239647165756
H26_1_1_0_0_0 H 0.367829612919759 0.638189969397582 0.892732283696958
H25_1_1_0_0_0 H 0.334125510780259 0.578589132639866 0.814175605295558
H9_1_1_0_0_0 H 0.742780252960572 0.997833710772424 0.561712426324842
H11_1_1_0_0_0 H 0.668696046298191 0.126577397540892 0.601986005024438
H10_1_1_0_0_0 H 0.565118210276960 0.030356155054185 0.548622688390314
H6_1_1_0_0_0 H 0.442223435182964 0.944107276588617 0.718920203602561
H8_1_1_0_0_0 H 0.383732231851152 -0.002087267682861 0.643555329281115
H7_1_1_0_0_0 H 0.488613236600017 0.094342921288919 0.696523229946433
C15_1_1_0_0_0 C 0.635139030242684 0.250740762981198 0.818400023864946
C14_1_1_0_0_0 C 0.625137818651781 0.266123614299682 0.944323530411261
H14_1_1_0_0_0 H 0.734713584221252 0.388169910589474 0.881522953998015
C22_1_1_0_0_0 C 0.542614241842296 0.835741096803268 0.859326600037757
H30_1_1_0_0_0 H 0.739273622522848 0.762487991457136 0.825050045462671
H29_1_1_0_0_0 H 0.743315146502803 0.818015876821108 0.906827554822468
H32_1_1_0_0_0 H 0.336698991364254 0.805699677723329 0.815901608665957
H31_1_1_0_0_0 H 0.473388565007431 0.750948374483360 0.766654532614027
C17_1_1_0_0_0 C 0.751184954506964 0.156616155843852 0.818038028612384
H18_1_1_0_0_0 H 0.647105794501884 0.305274812323183 0.775098595974605
H17_1_1_0_0_0 H 0.532865955816485 0.203547533812851 0.813338380267013
C16_1_1_0_0_0 C 0.499664152005038 0.176161040567035 0.948746016227417
H16_1_1_0_0_0 H 0.621411433067246 0.332588260224856 0.985795770635019
H15_1_1_0_0_0 H 0.721911654390081 0.216990325314705 0.950421966637371
H33_1_1_0_0_0 H 0.566758475346746 0.923037112961773 0.836809896729603
H34_1_1_0_0_0 H 0.494505038759459 0.858385324498174 0.906690121491727
H22_1_1_0_0_0 H 0.854316697867946 0.201839764657889 0.822685834095475
H24_1_1_0_0_0 H 0.750296111345533 0.100854124398502 0.772443448441283
H23_1_1_0_0_0 H 0.739688804681173 0.094092623522823 0.858039261860532
H19_1_1_0_0_0 H 0.501018908857240 0.104399272813384 0.909997811782250
H21_1_1_0_0_0 H 0.400713322100511 0.222565167904583 0.944960709364415
H20_1_1_0_0_0 H 0.499588250886532 0.131149691353738 0.995347454990309
#END
