# Supplementary material for: Combined crystal structure prediction and high-pressure crystallization in rational pharmaceutical polymorph screening
Source: Nat Commun. 2015 Jul 22;6:7793. doi: 10.1038/ncomms8793 (PMC4525153; doi:10.1038/ncomms8793)
Supplement: Supplementary Data 51 — Form A hypothesis configuration 6 (see Supplementary Table 3) [file ncomms8793-s52.cif]

##############################################
# Avant-garde Materials Simulation           #
##############################################

data_
_symmetry_cell_setting triclinic
_symmetry_space_group_name_H-M 'P 1'
_symmetry_Int_Tables_number 1
loop_
_symmetry_equiv_pos_site_id
_symmetry_equiv_pos_as_xyz
1 x,y,z
_cell_length_a 9.389000871189278
_cell_length_b 10.754243057014360
_cell_length_c 20.871800063380800
_cell_angle_alpha 89.494587734816903
_cell_angle_beta 89.859478543697705
_cell_angle_gamma 89.864518546453652
loop_
_atom_site_label
_atom_site_type_symbol
_atom_site_fract_x
_atom_site_fract_y
_atom_site_fract_z
C0_0_0_0_0_0 C 0.973937083921841 0.413628972094626 0.142390162736298
C1_0_0_0_0_0 C 0.938968180422935 0.533463559908431 0.163122504584024
C3_0_0_0_0_0 C 0.941809247470940 0.375822462866470 0.080414848379757
H0_0_0_0_0_0 H 0.029322094095034 0.352131021852975 0.175209338465491
C2_0_0_0_0_0 C 0.871328398177764 0.616617066150314 0.120143967375256
N0_0_0_0_0_0 N 0.977302470449142 0.568223130548779 0.226751836768714
C4_0_0_0_0_0 C 0.870811789576868 0.456778237679238 0.038654596715198
H1_0_0_0_0_0 H 0.973811652505369 0.284858555381860 0.063870422088640
C5_0_0_0_0_0 C 0.835219359987217 0.576009657595051 0.058551996546249
S0_0_0_0_0_0 S 0.835317183461321 0.772992808894145 0.142667557345116
C6_0_0_0_0_0 C 0.880672792803005 0.602489165268886 0.272691103969128
H4_0_0_0_0_0 H 0.078241357181795 0.543536470758387 0.239897239854980
H2_0_0_0_0_0 H 0.848434089076514 0.428266315855936 0.990186564598690
H3_0_0_0_0_0 H 0.783433492686404 0.639764494394918 0.025567836830620
C7_0_0_0_0_0 C 0.937110222367687 0.860352384618031 0.082943545474304
C9_0_0_0_0_0 C 0.941787362366955 0.632910596724302 0.339836348982361
O0_0_0_0_0_0 O 0.750836916057421 0.609423500313004 0.260395500126451
C8_0_0_0_0_0 C 0.923083413668330 1.001911232207060 0.089441009203466
O1_0_0_0_0_0 O 0.006364061441519 0.811570818810442 0.040340179108071
C12_0_0_0_0_0 C 0.008657796502328 0.513847263289418 0.371912152456336
C18_0_0_0_0_0 C 0.062793097476534 0.732559853459704 0.333624482957028
C19_0_0_0_0_0 C 0.821860914831841 0.686478013785714 0.383159975326872
C10_0_0_0_0_0 C 0.780032505934315 0.044121012020942 0.059704406624337
C11_0_0_0_0_0 C 0.939397955516243 0.050213724042655 0.158321904650798
H5_0_0_0_0_0 H 0.009353119094830 0.039443375005275 0.059720096845352
C13_0_0_0_0_0 C 0.909252474383771 0.407447119735775 0.395403774943633
H12_0_0_0_0_0 H 0.066780530346984 0.547596676956153 0.413732844691010
H13_0_0_0_0_0 H 0.091029230768791 0.476078260175921 0.340331587827340
C21_0_0_0_0_0 C 0.008246916223810 0.861105816468697 0.311511477072653
H25_0_0_0_0_0 H 0.147573760317738 0.699634717652172 0.301875248948691
H26_0_0_0_0_0 H 0.111616857895493 0.740928211172304 0.381054082022062
C20_0_0_0_0_0 C 0.769157630597404 0.817334681949894 0.363598667750251
H27_0_0_0_0_0 H 0.864517690006326 0.690288332145249 0.431951560482986
H28_0_0_0_0_0 H 0.731825750514205 0.622608470840321 0.384555749656085
H6_0_0_0_0_0 H 0.773776939749208 0.145579008175118 0.059894216035642
H7_0_0_0_0_0 H 0.690460158391006 1.007226411635684 0.087248630163589
H8_0_0_0_0_0 H 0.769841797145090 1.013601193861530 0.010132852663097
H9_0_0_0_0_0 H 0.854871132351740 1.015961182836859 0.189970433912601
H10_0_0_0_0_0 H 0.932447625660357 0.151468064809951 0.157598151479772
H11_0_0_0_0_0 H 0.041535136973658 0.023878061272217 0.179291985247361
C14_0_0_0_0_0 C 0.994434401855431 0.323741290141654 0.442787205797405
C15_0_0_0_0_0 C 0.838753072073807 0.332112492452712 0.340969929815073
H14_0_0_0_0_0 H 0.822337486291576 0.449304532794298 0.423051995413164
C22_0_0_0_0_0 C 0.891949863655781 0.911086318744277 0.356716686311689
H31_0_0_0_0_0 H 0.965718007673688 0.854464071771447 0.262885412909763
H32_0_0_0_0_0 H 0.097434957317838 0.926410415967052 0.308930840051949
H29_0_0_0_0_0 H 0.691931235373409 0.849625099746411 0.399337853338148
H30_0_0_0_0_0 H 0.712464131592346 0.811727406071637 0.317947463910374
C16_0_0_0_0_0 C 0.912531644585229 0.212546450222532 0.471077040955892
H15_0_0_0_0_0 H 1.030971853198803 0.382799111202209 0.482027822276064
H16_0_0_0_0_0 H 0.091112835870262 0.290112690543529 0.419036531468555
C17_0_0_0_0_0 C 0.942522301956057 0.254366445058477 0.300357352358734
H17_0_0_0_0_0 H 0.779528546451567 0.395578866609188 0.309638547792042
H18_0_0_0_0_0 H 0.757936456012346 0.270913810540612 0.362249482190077
H33_0_0_0_0_0 H 0.851334674601259 1.000440101579364 0.338854231734664
H34_0_0_0_0_0 H 0.938765653445889 0.928980002628175 0.403907930585438
H19_0_0_0_0_0 H 0.882126089889890 0.145647484111282 0.434493509679446
H20_0_0_0_0_0 H 0.814756219912189 0.242246263243042 0.494935625278240
H21_0_0_0_0_0 H 0.977880348752978 0.162667711811832 0.506288934631130
H22_0_0_0_0_0 H 0.885486552867767 0.209624724701184 0.261293358975839
H23_0_0_0_0_0 H -0.005842451171280 0.181031132392216 0.328643793016672
H24_0_0_0_0_0 H 0.027305292225447 0.311114289971761 0.279352186526191
C0_0_1_0_0_0 C 0.026086589908958 0.586362468465586 0.857619098254055
C1_0_1_0_0_0 C 0.061057468402831 0.466530179278471 0.836883909251426
C3_0_1_0_0_0 C 0.058212027555684 0.624163166968811 0.919595676952287
H0_0_1_0_0_0 H 0.970701528675234 0.647862861984122 0.824801190440130
C2_0_1_0_0_0 C 0.128694657666163 0.383372588639116 0.879861158992739
N0_0_1_0_0_0 N 0.022726043142676 0.431776013727112 0.773253426779429
C4_0_1_0_0_0 C 0.129208513956576 0.543203912134031 0.961354494101624
H1_0_1_0_0_0 H 0.026208408827442 0.715125454487639 0.936142009996616
C5_0_1_0_0_0 C 0.164801517639264 0.423974357095259 0.941454441066902
S0_0_1_0_0_0 S 0.164698962024079 0.226996856611359 0.857335588688295
C6_0_1_0_0_0 C 0.119353355018715 0.397508620690400 0.727313107024900
H4_0_1_0_0_0 H 0.921786310162157 0.456460323554907 0.760108432458452
H2_0_1_0_0_0 H 0.151584093886680 0.571711417156082 0.009823419228404
H3_0_1_0_0_0 H 0.216584838276314 0.360216201037168 0.974437676856382
C7_0_1_0_0_0 C 0.062885306646555 0.139645667250712 0.917055083984141
C9_0_1_0_0_0 C 0.058230157037210 0.367086401340831 0.660169347061457
O0_0_1_0_0_0 O 0.249190090274403 0.390574265844990 0.739606864914660
C8_0_1_0_0_0 C 0.076914138766444 -0.001913282902255 0.910562131447067
O1_0_1_0_0_0 O 0.993621614480480 0.188430209295169 0.959654198798296
C12_0_1_0_0_0 C 0.991332429410275 0.486146632056168 0.628103590359843
C19_0_1_0_0_0 C 0.178153514934657 0.313544903815986 0.616835127037991
C18_0_1_0_0_0 C 0.937239385424496 0.267422697982070 0.666383061606574
C11_0_1_0_0_0 C 0.060572321256520 0.949775847070512 0.841684451806955
C10_0_1_0_0_0 C 0.219979223556293 0.955886209353130 0.940288162363063
H5_0_1_0_0_0 H 0.990658373246028 0.960555889675970 0.940291647602864
C13_0_1_0_0_0 C 0.090715007706388 0.592546792911391 0.604593593070714
H13_0_1_0_0_0 H 0.908978618778754 0.523914489163324 0.659693827778341
H12_0_1_0_0_0 H 0.933186572339286 0.452391215401122 0.586290858343512
C20_0_1_0_0_0 C 0.230873926802752 0.182685295311096 0.636380180756974
H28_0_1_0_0_0 H 0.268183308440940 0.377420621212989 0.615444291024220
H27_0_1_0_0_0 H 0.135488928371619 0.309753191013326 0.568044308023667
C21_0_1_0_0_0 C 0.991811557074908 0.138875341327473 0.688480038196094
H26_0_1_0_0_0 H 0.888396873620973 0.259063526255620 0.618956976676623
H25_0_1_0_0_0 H 0.852466493367302 0.300328052486214 0.698142065269055
H9_0_1_0_0_0 H 0.145085632528102 -0.015973993580444 0.810027887322083
H11_0_1_0_0_0 H 0.958426211998986 0.976106663650161 0.820721602371189
H10_0_1_0_0_0 H 0.067525056665394 0.848521747172979 0.842411406868845
H6_0_1_0_0_0 H 0.230187512479828 -0.013589204528550 0.989858178088627
H8_0_1_0_0_0 H 0.309538408523152 -0.007218052957562 0.912735319410278
H7_0_1_0_0_0 H 0.226239734598823 0.854428475835685 0.940100276255450
C15_0_1_0_0_0 C 0.161262999720860 0.667883245851486 0.659013683867702
C14_0_1_0_0_0 C 0.005489018618205 0.676247821693940 0.557224734326680
H14_0_1_0_0_0 H 0.177604921593678 0.550689833188547 0.576929505871555
C22_0_1_0_0_0 C 0.108092719028538 0.088922521747000 0.643259000561811
H30_0_1_0_0_0 H 0.287577952325332 0.188279797219134 0.682029223286446
H29_0_1_0_0_0 H 0.308093497482615 0.150414380902329 0.600633218132214
H32_0_1_0_0_0 H 0.902633611300798 0.073560861342308 0.691063116223294
H31_0_1_0_0_0 H 0.034362255860779 0.145505682845848 0.737102738833186
C17_0_1_0_0_0 C 0.057533565781645 0.745646286934944 0.699637300099751
H18_0_1_0_0_0 H 0.242070531827774 0.729073083393324 0.637720010626180
H17_0_1_0_0_0 H 0.220502558946083 0.604416479168799 0.690339207742194
C16_0_1_0_0_0 C 0.087368934443117 0.787429606606255 0.528909366874182
H16_0_1_0_0_0 H 0.908841336967661 0.709889898570544 0.580994930300869
H15_0_1_0_0_0 H -0.031098688380776 0.617183741565145 0.517996251959975
H33_0_1_0_0_0 H 0.148721967885201 -0.000436822905069 0.661107361960687
H34_0_1_0_0_0 H 0.061259395626417 0.071049087477302 0.596069060113469
H22_0_1_0_0_0 H 0.114604382648104 0.790379506226291 0.738693397663556
H24_0_1_0_0_0 H 0.972750414562446 0.688912992765713 0.720652546618930
H23_0_1_0_0_0 H 1.005897136624703 0.818989337051815 0.671356559223675
H19_0_1_0_0_0 H 0.117823145162788 0.854333143238623 0.565482570729392
H21_0_1_0_0_0 H 0.021983789040349 0.837306037703173 0.493710414414007
H20_0_1_0_0_0 H 0.185113402516865 0.757716197965962 0.505029903681112
C0_1_0_0_0_0 C 0.457227467465915 0.634026106673746 0.356700868890078
C1_1_0_0_0_0 C 0.437172829564410 0.513058645656832 0.334376680076062
C3_1_0_0_0_0 C 0.426500440072967 0.663858057161888 0.420135820996860
H0_1_0_0_0_0 H 0.501100768025471 0.702554958687958 0.323925415159739
C2_1_0_0_0_0 C 0.382813501093782 0.421165437581254 0.376459591107046
N0_1_0_0_0_0 N 0.479029938431839 0.485023964178393 0.270266847520833
C4_1_0_0_0_0 C 0.373125599015382 0.572834931713259 0.461780196709308
H1_1_0_0_0_0 H 0.446012025095028 0.756562792005699 0.437828153159913
C5_1_0_0_0_0 C 0.349962326710978 0.452683244798036 0.439885562236061
S0_1_0_0_0_0 S 0.349746531959809 0.268178047557275 0.348332414806053
C6_1_0_0_0_0 C 0.385707618017590 0.453104760943081 0.223004922841715
H4_1_0_0_0_0 H 0.579514578731900 0.513151632283371 0.258134493146746
H2_1_0_0_0_0 H 0.353317510359280 0.595475146231989 0.511385561927729
H3_1_0_0_0_0 H 0.309247671816091 0.382113601360873 0.472341313713486
C7_1_0_0_0_0 C 0.450823341779843 0.169311996223039 0.402931291953809
C9_1_0_0_0_0 C 0.451895435473545 0.426636696583862 0.156409506801254
O0_1_0_0_0_0 O 0.254838946854606 0.447703316709590 0.233296992216891
C8_1_0_0_0_0 C 0.416650637093570 0.030730640040626 0.394836636395971
O1_1_0_0_0_0 O 0.532925943813292 0.207893454461670 0.443437100542274
C12_1_0_0_0_0 C 0.489983035911774 0.554154401350111 0.123573506922851
C18_1_0_0_0_0 C 0.590418747754784 0.346732758676540 0.161974885249958
C19_1_0_0_0_0 C 0.344154349721806 0.353011142269652 0.114925283108058
C10_1_0_0_0_0 C 0.275274565384885 0.001088647615067 0.430170482000507
C11_1_0_0_0_0 C 0.413602061725692 0.987973398108351 0.324417268303105
H5_1_0_0_0_0 H 0.503377748609787 0.982469437551065 0.419884140093265
C13_1_0_0_0_0 C 0.368079236754475 0.651871413234688 0.117307263799298
H12_1_0_0_0_0 H 0.530832660275042 0.531123869459521 0.075878228215273
H13_1_0_0_0_0 H 0.579947777466601 0.594833196871355 0.149113553376681
C21_1_0_0_0_0 C 0.562881172327924 0.215587772279558 0.189658903780000
H25_1_0_0_0_0 H 0.671568445398608 0.394597959214968 0.189964779831235
H26_1_0_0_0_0 H 0.635314322549118 0.338953816951542 0.113607364970629
C20_1_0_0_0_0 C 0.312639744834569 0.221263566962422 0.141473951253186
H27_1_0_0_0_0 H 0.391111147492350 0.345226511351869 0.066876481661491
H28_1_0_0_0_0 H 0.245053897263667 0.405132341958969 0.109650405928000
H6_1_0_0_0_0 H 0.281154153141971 0.025233589836595 0.480893888312412
H7_1_0_0_0_0 H 0.253666249107097 0.901611208715505 0.427148527358872
H8_1_0_0_0_0 H 0.185698734074469 0.051255648263730 0.408613868558299
H9_1_0_0_0_0 H 0.515446474861425 0.004848128207633 0.300376008036604
H10_1_0_0_0_0 H 0.330364804994063 0.035628082845149 0.296991168126645
H11_1_0_0_0_0 H 0.390941172207939 0.888502964768511 0.322707659874112
C14_1_0_0_0_0 C 0.373105325178682 0.720532771469192 0.051406598763106
C15_1_0_0_0_0 C 0.368090209741127 0.743059905584986 0.174520959290763
H14_1_0_0_0_0 H 0.265788802058633 0.602549903437662 0.118880143860240
C22_1_0_0_0_0 C 0.450387934498903 0.144708734513347 0.150611377780296
H31_1_0_0_0_0 H 0.527607268293797 0.223169305329049 0.239527173331950
H32_1_0_0_0_0 H 0.662984705087457 0.163114897493312 0.190544095455804
H29_1_0_0_0_0 H 0.240398007991731 0.173132346343176 0.108719647559478
H30_1_0_0_0_0 H 0.256383199954631 0.228917934805340 0.187319619907400
C16_1_0_0_0_0 C 0.493379176157597 0.816105273458477 0.043237627039797
H15_1_0_0_0_0 H 0.270638345474034 0.766436504189384 0.043189185550388
H16_1_0_0_0_0 H 0.382877900804362 0.650401413807790 0.013782570484927
C17_1_0_0_0_0 C 0.242509045478758 0.834696216016568 0.174442342566489
H17_1_0_0_0_0 H 0.469446261201334 0.793720724854630 0.175213078948944
H18_1_0_0_0_0 H 0.364898645616668 0.689608121712258 0.219318714354349
H33_1_0_0_0_0 H 0.426590509994815 0.055104551546172 0.173605390485969
H34_1_0_0_0_0 H 0.494882631923778 0.123632123804247 0.103334702888036
H19_1_0_0_0_0 H 0.480030570661488 0.894568871860165 0.075684915399346
H20_1_0_0_0_0 H 0.495102956576267 0.854153903969282 0.994505272189507
H21_1_0_0_0_0 H 0.597969322996696 0.775418659246206 0.052890101894444
H22_1_0_0_0_0 H 0.245966044857101 0.894831119420988 0.216323384357523
H23_1_0_0_0_0 H 0.141170933698615 0.784883274849010 0.175867004168082
H24_1_0_0_0_0 H 0.242163923516124 0.894658439674253 0.131832352971733
C0_1_1_0_0_0 C 0.542792107720961 0.366004869687117 0.643295915100820
C1_1_1_0_0_0 C 0.562854956170636 0.486969849796730 0.665621438738017
C3_1_1_0_0_0 C 0.573528676074995 0.336171342009386 0.579862007845630
H0_1_1_0_0_0 H 0.498905885126874 0.297479848366711 0.676069874475409
C2_1_1_0_0_0 C 0.617233580601607 0.578858223152126 0.623540600616212
N0_1_1_0_0_0 N 0.520990940738817 0.515005753267998 0.729730019554725
C4_1_1_0_0_0 C 0.626919933560685 0.427190521548119 0.538219418151322
H1_1_1_0_0_0 H 0.554010570737083 0.243467103666332 0.562169717807772
C5_1_1_0_0_0 C 0.650089073256498 0.547340426165277 0.560115006542794
S0_1_1_0_0_0 S 0.650318933786301 0.731842101073083 0.651666747667104
C6_1_1_0_0_0 C 0.614312052446105 0.546908251381422 0.776995505145564
H4_1_1_0_0_0 H 0.420506370793379 0.486874316934095 0.741860058557316
H2_1_1_0_0_0 H 0.646732491475807 0.404548826763122 0.488614874997992
H3_1_1_0_0_0 H 0.690811675106428 0.617908062531377 0.527660355138370
C7_1_1_0_0_0 C 0.549089531231096 0.830661023491436 0.597105399157255
C9_1_1_0_0_0 C 0.548118750434092 0.573367231875059 0.843590907710024
O0_1_1_0_0_0 O 0.745182846467699 0.552300956592524 0.766707348466317
C8_1_1_0_0_0 C 0.583260190902872 0.969249036730447 0.605169514014730
O1_1_1_0_0_0 O 0.466901578813039 0.792056432633775 0.556640242012127
C12_1_1_0_0_0 C 0.510024503418993 0.445845911750990 0.876421479573763
C19_1_1_0_0_0 C 0.655861227509365 0.646983111930415 0.885078895479321
C18_1_1_0_0_0 C 0.409597662156293 0.653275266521599 0.838026881150895
C11_1_1_0_0_0 C 0.586260847699294 0.012053301631440 0.675580826369489
C10_1_1_0_0_0 C 0.724659011307558 0.998869559302087 0.569847251537197
H5_1_1_0_0_0 H 0.496549078854183 0.017488935691139 0.580099615114966
C13_1_1_0_0_0 C 0.631924998829610 0.348125410396882 0.882683482752198
H13_1_1_0_0_0 H 0.420059308104106 0.405173914017982 0.850878860154196
H12_1_1_0_0_0 H 0.469174146573034 0.468869548664258 0.924117542704955
C20_1_1_0_0_0 C 0.687380812114157 0.778733801854828 0.858535928244285
H28_1_1_0_0_0 H 0.754960227676351 0.594858993433635 0.890352352485156
H27_1_1_0_0_0 H 0.608902793847777 0.654761027515936 0.933127670542117
C21_1_1_0_0_0 C 0.437140338749973 0.784424977031283 0.810349996698021
H26_1_1_0_0_0 H 0.364698567682412 0.661046077936224 0.886394114582748
H25_1_1_0_0_0 H 0.328448355294654 0.605417232179790 0.810033322340429
H9_1_1_0_0_0 H 0.484399954788690 0.995195905296399 0.699611213544072
H11_1_1_0_0_0 H 0.608924923216987 0.111524262563907 0.677275206809718
H10_1_1_0_0_0 H 0.669477205537483 0.964413880409831 0.703026445195068
H6_1_1_0_0_0 H 0.718820046371354 0.974673343737323 0.519129697947960
H8_1_1_0_0_0 H 0.814229431930235 0.948738924321991 0.591431161295936
H7_1_1_0_0_0 H 0.746249920740932 0.098352840379145 0.572845302785849
C15_1_1_0_0_0 C 0.631898500652642 0.256937347661396 0.825470040518196
C14_1_1_0_0_0 C 0.626910690370578 0.279465165609564 0.948584545936405
H14_1_1_0_0_0 H 0.734216831751667 0.397444288811027 0.881105898504863
C22_1_1_0_0_0 C 0.549635062457707 0.855293073249453 0.849402057634026
H30_1_1_0_0_0 H 0.743637182953185 0.771085632947296 0.812689877885110
H29_1_1_0_0_0 H 0.759623674597692 0.826857847214744 0.891292575678400
H32_1_1_0_0_0 H 0.337038590626996 0.836900782059112 0.809467762127214
H31_1_1_0_0_0 H 0.472414305370175 0.776852337431397 0.760481207281111
C17_1_1_0_0_0 C 0.757489956338803 0.165312296637901 0.825538020627703
H18_1_1_0_0_0 H 0.635065431191146 0.310389739506761 0.780672130998441
H17_1_1_0_0_0 H 0.530547236797247 0.206268618337792 0.824786678531469
C16_1_1_0_0_0 C 0.506637816183711 0.183893803989516 0.956759959512611
H16_1_1_0_0_0 H 0.617146509306990 0.349597836092941 0.986208327150842
H15_1_1_0_0_0 H 0.729378509590577 0.233560468278023 0.956798061129873
H33_1_1_0_0_0 H 0.573435714033562 0.944901880473801 0.826413716055402
H34_1_1_0_0_0 H 0.505139681642609 0.876360067213944 0.896679697255441
H22_1_1_0_0_0 H 0.757857052481984 0.105348620632511 0.868147454469983
H24_1_1_0_0_0 H 0.858822427953597 0.215133675223157 0.824105900037441
H23_1_1_0_0_0 H 0.754023695693940 0.105179611124802 0.783656317024616
H19_1_1_0_0_0 H 0.519986192187261 0.105423134019356 0.924317102762307
H21_1_1_0_0_0 H 0.402047150898294 0.224577663306593 0.947105845506300
H20_1_1_0_0_0 H 0.504916018186720 0.145856061854073 0.005494590585560
#END
